# Supplementary material for: Genomic evolution of antimicrobial resistance in Escherichia coli
Source: Sci Rep. 2021 Jul 23;11:15108. doi: 10.1038/s41598-021-93970-7 (PMC8302606; doi:10.1038/s41598-021-93970-7)
Supplement: Supplementary file 1 — Supplementary Information 1. [file 41598_2021_93970_MOESM1_ESM.xlsx]

## Sheet: Metadata_and_WGS_results
ID	country	Farm_ID	Host	ST-type	AMR genes	plasmid	Ecoli_virulence	Pathotype	Seqencing Platform	ENA Sample ID	ENA Experiment ID	ENA Run ID
100302002	Netherlands	10030	swine	542	aadA1	IncFIA(HI1),IncFIB(K)	gad	-	Illumina HiSeq 4000	ERS5335903	ERX4712997	ERR4843211
100302004	Netherlands	10030	swine	10	tet(B),strA,aph(6)-Id,sul2	IncFIB(AP001918)	gad	-	Illumina HiSeq 4000	ERS5335904	ERX4712998	ERR4843212
100302006	Netherlands	10030	swine	6256	dfrA17,aph(3'')-Ib,aadA5,aph(6)-Id,blaTEM-1B,sul2	IncFIA(HI1),IncFIB(K)	gad	-	Illumina HiSeq 4000	ERS5335905	ERX4712999	ERR4843213
100302008	Netherlands	10030	swine	542	tet(A),strA,aph(6)-Id	-	gad	-	Illumina HiSeq 4000	ERS5335906	ERX4713000	ERR4843214
100302010	Netherlands	10030	swine	10	-	-	gad,astA	-	Illumina HiSeq 4000	ERS5335907	ERX4713001	ERR4843215
100302012	Netherlands	10030	swine	101	-	IncFIB(AP001918),IncFIC(FII)	iss,gad,mchF,mcmA,tsh,lpfA,cma,iroN	-	Illumina HiSeq 4000	ERS5335908	ERX4713002	ERR4843216
100302014	Netherlands	10030	swine	2945	aadA1	IncFII(pRSB107),Col8282,Col(BS512)	iss,gad,lpfA,astA,eilA,katP,air	-	Illumina HiSeq 4000	ERS5335909	ERX4713003	ERR4843217
100302016	Netherlands	10030	swine	101	-	IncFIB(AP001918),IncFIC(FII),Col(BS512)	iss,gad,mchF,mcmA,tsh,lpfA,cma,iroN	-	Illumina HiSeq 4000	ERS5335910	ERX4713004	ERR4843218
100302018	Netherlands	10030	swine	2945	tet(C),aadA1	IncFII(pRSB107),ColE10,Col(BS512)	iss,gad,lpfA,astA,eilA,katP,air	-	Illumina HiSeq 4000	ERS5335911	ERX4713005	ERR4843219
100302020	Netherlands	10030	swine	2065	-	p0111,Col156	gad,astA	-	Illumina HiSeq 4000	ERS5335912	ERX4713006	ERR4843220
100403002	Netherlands	10040	poultry	1079	dfrA1,tet(A),blaTEM-1B,sul2	IncI1,IncI2	gad,lpfA,astA	-	Illumina HiSeq 4000	ERS5335913	ERX4713007	ERR4843221
100403006	Netherlands	10040	poultry	10	dfrA1,tet(A),blaTEM-1B,sul2	IncFIB(AP001918),IncI1,IncFII,IncI2	iss,gad	-	Illumina HiSeq 4000	ERS5335914	ERX4713008	ERR4843222
100403008	Netherlands	10040	poultry	1730	blaTEM-1D	IncX1,IncFIB(AP001918)	iss,gad,lpfA,astA	-	Illumina HiSeq 4000	ERS5335915	ERX4713009	ERR4843223
100403010	Netherlands	10040	poultry	1771	-	IncFIB(AP001918),p0111,IncFII	gad,mchF,lpfA	-	Illumina HiSeq 4000	ERS5335916	ERX4713010	ERR4843224
100403012	Netherlands	10040	poultry	4663	blaTEM-1B	IncFIB(AP001918),Col8282,IncI1,Col156,IncI2	gad,lpfA,astA	-	Illumina HiSeq 4000	ERS5335917	ERX4713011	ERR4843225
100403014	Netherlands	10040	poultry	10	mph(B),dfrA1,aph(3'')-Ib,aph(6)-Id,aadA1,blaTEM-1B,sul1,sul2	IncFIB(AP001918),p0111,Col8282,Col156,ColpVC,IncQ1,IncFII	iss,gad,cba,cma,iha,astA,celb	-	Illumina HiSeq 4000	ERS5335918	ERX4713012	ERR4843226
100403016	Netherlands	10040	poultry	1730	blaTEM-1D	IncX1,IncFIB(AP001918)	iss,gad,lpfA,astA	-	Illumina HiSeq 4000	ERS5335919	ERX4713013	ERR4843227
100403018	Netherlands	10040	poultry	1730	blaTEM-1D	IncX1,IncFIB(AP001918)	iss,gad,lpfA,astA	-	Illumina HiSeq 4000	ERS5335920	ERX4713014	ERR4843228
100403020	Netherlands	10040	poultry	10	dfrA1,tet(A),blaTEM-1B,sul2	IncI1,Col156,ColpVC	gad	-	Illumina HiSeq 4000	ERS5335921	ERX4713015	ERR4843229
100403022	Netherlands	10040	poultry	10	dfrA1,tet(A),blaTEM-1B,sul2	IncI1,Col156,ColpVC	gad,astA	-	Illumina HiSeq 4000	ERS5335922	ERX4713016	ERR4843230
101403002	Netherlands	10140	poultry	2309	tet(B)	IncFIB(AP001918),IncFII(29),p0111,IncFII	iss,gad,iha,astA,eilA,air,celb	-	Illumina HiSeq 4000	ERS5335923	ERX4713017	ERR4843231
101403004	Netherlands	10140	poultry	3090	-	IncFIB(AP001918),IncFIC(FII)	iss,gad,lpfA	-	Illumina HiSeq 4000	ERS5335924	ERX4713018	ERR4843232
101403006	Netherlands	10140	poultry	10	-	IncFIB(AP001918),ColpVC	iss,gad	-	Illumina HiSeq 4000	ERS5335925	ERX4713019	ERR4843233
101403008	Netherlands	10140	poultry	354	dfrA17,tet(B),aph(3'')-Ib,aph(6)-Id,blaTEM-1B,sul2	IncFIB(AP001918),IncFIA,p0111,IncQ1	iss,gad,lpfA,iha,eilA,air	-	Illumina HiSeq 4000	ERS5335926	ERX4713020	ERR4843234
101403010	Netherlands	10140	poultry	522	dfrA1,tet(A),blaTEM-1B,sul2	IncX4,p0111,IncI1	gad,astA	-	Illumina HiSeq 4000	ERS5335927	ERX4713021	ERR4843235
101403012	Netherlands	10140	poultry	10	lnu(G),aadA24	IncFIB(AP001918),IncX4,p0111,IncFII	iss,gad,mchF,iroN	-	Illumina HiSeq 4000	ERS5335928	ERX4713022	ERR4843236
101403014	Netherlands	10140	poultry	10	blaTEM-1B	IncFIB(AP001918)	iss,gad	-	Illumina HiSeq 4000	ERS5335929	ERX4713023	ERR4843237
101403016	Netherlands	10140	poultry	1485	tet(A),aph(3'')-Ib,aph(6)-Id,blaTEM-1B,sul2	IncFIB(AP001918),IncFIC(FII),ColpVC	iss,gad,mchF,mcmA,tsh,lpfA,astA,eilA,iroN,ireA,air	-	Illumina HiSeq 4000	ERS5335930	ERX4713024	ERR4843238
101403020	Netherlands	10140	poultry	366	-	IncFII(29)	iss,gad,etpD,lpfA	-	Illumina HiSeq 4000	ERS5335931	ERX4713025	ERR4843239
101702002	Netherlands	10170	swine	2466	-	IncFII(pCoo),Col156	gad,mchF,lpfA,katP,celb	-	Illumina HiSeq 4000	ERS5335932	ERX4713026	ERR4843240
101702004	Netherlands	10170	swine	542	aadA1	IncFIB(AP001918)	gad	-	Illumina HiSeq 4000	ERS5335933	ERX4713027	ERR4843241
101702006	Netherlands	10170	swine	1607	tet(A),aadA1,sul1	IncFII(pRSB107),Col8282,IncFII	iss,gad,astA,eilA,katP,air,celb	-	Illumina HiSeq 4000	ERS5335934	ERX4713028	ERR4843242
101702008	Netherlands	10170	swine	48	-	IncFIB(AP001918),Col(MG828),Col8282,Col156	iss,gad,tsh,celb	-	Illumina HiSeq 4000	ERS5335935	ERX4713029	ERR4843243
101702010	Netherlands	10170	swine	10	-	-	gad	-	Illumina HiSeq 4000	ERS5335936	ERX4713030	ERR4843244
101702012	Netherlands	10170	swine	398	-	-	iss,gad	-	Illumina HiSeq 4000	ERS5335937	ERX4713031	ERR4843245
101702014	Netherlands	10170	swine	542	aadA1	IncFIB(AP001918),IncY,IncFIC(FII),Col(BS512)	gad	-	Illumina HiSeq 4000	ERS5335938	ERX4713032	ERR4843246
101702016	Netherlands	10170	swine	542	aadA1	-	gad	-	Illumina HiSeq 4000	ERS5335939	ERX4713033	ERR4843247
101702018	Netherlands	10170	swine	10	-	-	gad	-	Illumina HiSeq 4000	ERS5335940	ERX4713034	ERR4843248
101702020	Netherlands	10170	swine	93	dfrA21,tet(A),aadA4	IncFIB(AP001918),IncFIC(FII),IncFII	iss,gad,capU,mchF,tsh,iroN	-	Illumina HiSeq 4000	ERS5335941	ERX4713035	ERR4843249
102302002	Netherlands	10230	swine	4175	-	IncFIB(AP001918),IncFIC(FII),Col8282	iss,gad,lpfA,eilA	-	Illumina HiSeq 4000	ERS5335942	ERX4713036	ERR4843250
102302004	Netherlands	10230	swine	88	tet(A),strA,aph(6)-Id	IncFIB(AP001918),IncFII	iss,gad,tsh,lpfA,cba,cma,iha,katP	-	Illumina HiSeq 4000	ERS5335943	ERX4713037	ERR4843251
102302006	Netherlands	10230	swine	58	tet(A),blaTEM-1C	IncFIB(AP001918),IncX4,Col156,Col(BS512),IncFII	iss,gad,mchF,lpfA,iroN	-	Illumina HiSeq 4000	ERS5335944	ERX4713038	ERR4843252
102302010	Netherlands	10230	swine	4252	aph(3'')-Ib,aph(6)-Id,blaTEM-1C,sul2	IncFIB(AP001918),IncB/O/K/Z,IncFIC(FII),IncFII(pCoo),Col(BS512)	iss,gad,capU,mchF,tsh,cma,astA,iroN	-	Illumina HiSeq 4000	ERS5335945	ERX4713039	ERR4843253
102302012	Netherlands	10230	swine	Unknown	tet(A),aadA1	IncFII(29),Col156,Col(BS512),IncFII	gad,cba,astA,aaiC,katP	EAEC	Illumina HiSeq 4000	ERS5335946	ERX4713040	ERR4843254
102302014	Netherlands	10230	swine	1607	aadA1,sul1	IncFII(pRSB107),Col8282,Col156,Col(BS512),IncFII	iss,gad,astA,eilA,katP,air,celb	-	Illumina HiSeq 4000	ERS5335947	ERX4713041	ERR4843255
102302016	Netherlands	10230	swine	101	tet(A),aph(3'')-Ib,aph(6)-Id,blaTEM-1C,sul2	IncFIB(AP001918),IncB/O/K/Z,IncFIC(FII),Col156,Col(BS512)	iss,gad,mchF,tsh,lpfA,iroN	-	Illumina HiSeq 4000	ERS5335948	ERX4713042	ERR4843256
102302018	Netherlands	10230	swine	56	mph(B),dfrA1,tet(A),aph(3'')-Ib,aph(6)-Id,aadA1,blaTEM-1B,sul1,sul2	IncFIB(AP001918),Col156,IncQ1,Col(BS512),IncFII	iss,gad,lpfA,cma,iroN	-	Illumina HiSeq 4000	ERS5335949	ERX4713043	ERR4843257
102302020	Netherlands	10230	swine	10	-	Col156,Col(BS512),IncFII	gad,astA,katP	-	Illumina HiSeq 4000	ERS5335950	ERX4713044	ERR4843258
102702002	Netherlands	10270	swine	117	tet(A),aadA1	IncFIB(AP001918),IncFII(pRSB107),IncI1,IncFII	iss,gad,mchF,pic,vat,lpfA,astA,katP,iroN	-	Illumina HiSeq 4000	ERS5335951	ERX4713045	ERR4843259
102702004	Netherlands	10270	swine	117	tet(B),aph(3'')-Ib,aph(6)-Id,aph(3')-Ia,sul2	IncFIB(AP001918),IncFII(pRSB107),Col156	iss,gad,mchF,lpfA,cma,astA,katP,iroN,ireA	-	Illumina HiSeq 4000	ERS5335952	ERX4713046	ERR4843260
102702006	Netherlands	10270	swine	156	dfrA1,tet(B),aadA1,blaTEM-1A,sul2	IncFIB(AP001918),IncB/O/K/Z,IncFIC(FII)	iss,gad,mchF,tsh,lpfA,iroN	-	Illumina HiSeq 4000	ERS5335953	ERX4713047	ERR4843261
102702008	Netherlands	10270	swine	58	aph(3'')-Ib,aph(6)-Id,blaTEM-1B,sul2	IncFIB(AP001918),IncX4,IncFIC(FII)	iss,gad,mchF,tsh,lpfA,iroN	-	Illumina HiSeq 4000	ERS5335954	ERX4713048	ERR4843262
102702010	Netherlands	10270	swine	10	dfrA12,tet(A),aadA2,aph(3'')-Ib,aph(6)-Id,aadA1,blaTEM-1B,floR,sul3,sul2	IncFIB(AP001918),IncR,IncFIC(FII),IncHI2A,Col156,IncHI2,IncQ1	gad,capU	-	Illumina HiSeq 4000	ERS5335955	ERX4713049	ERR4843263
102702012	Netherlands	10270	swine	847	dfrA5,tet(A),aph(3'')-Ib,aph(6)-Id,fosA7,blaTEM-1B,sul2	IncFIB(AP001918),IncQ1,IncFII	iss,gad,mchF,lpfA,iroN	-	Illumina HiSeq 4000	ERS5335956	ERX4713050	ERR4843264
102702014	Netherlands	10270	swine	542	tet(A),blaTEM-1C	IncFIB(AP001918),IncY,IncI1,IncFII	iss,gad,mchF,tsh,iroN	-	Illumina HiSeq 4000	ERS5335957	ERX4713051	ERR4843265
102702016	Netherlands	10270	swine	88	dfrA1,tet(A),aph(3'')-Ib,aph(6)-Id,aadA1,blaTEM-1B,sul2	IncFIB(AP001918),IncFII(pRSB107),IncQ1	sigA,iss,gad,mchF,tsh,lpfA,cba,cma,iha,katP,iroN	-	Illumina HiSeq 4000	ERS5335958	ERX4713052	ERR4843266
102702018	Netherlands	10270	swine	2144	tet(A),strA,aph(6)-Id	IncFIB(AP001918),IncFII(29),IncFIA,Col156	iss,gad,lpfA	-	Illumina HiSeq 4000	ERS5335959	ERX4713053	ERR4843267
102702020	Netherlands	10270	swine	101	-	IncFIB(AP001918),IncFIC(FII),p0111,Col(MG828),IncI1	iss,gad,mchF,tsh,lpfA,iroN	-	Illumina HiSeq 4000	ERS5335960	ERX4713054	ERR4843268
102803002	Netherlands	10280	poultry	69	-	IncFIB(AP001918),IncB/O/K/Z,IncFII(pRSB107),Col8282,Col156,ColpVC	iss,gad,lpfA,cma,iha,astA,eilA,iroN,air	-	Illumina HiSeq 4000	ERS5335961	ERX4713055	ERR4843269
102803004	Netherlands	10280	poultry	1141	dfrA1,strA,aph(6)-Id,blaTEM-1B,sul2	p0111,Col440I,IncI1,Col156,ColpVC,IncI2	iss,gad	-	Illumina HiSeq 4000	ERS5335962	ERX4713056	ERR4843270
102803006	Netherlands	10280	poultry	7013	-	IncFIB(AP001918),IncFIC(FII),p0111,IncI1	gad	-	Illumina HiSeq 4000	ERS5335963	ERX4713057	ERR4843271
102803008	Netherlands	10280	poultry	10	dfrA1,tet(A),blaTEM-1B,catA1,sul2	IncFIB(AP001918),Col440I,IncI1,Col156,IncFII,IncI2	gad,mchF,cma,astA	-	Illumina HiSeq 4000	ERS5335964	ERX4713058	ERR4843272
102803010	Netherlands	10280	poultry	1141	dfrA1,strA,aph(6)-Id,blaTEM-1B,sul2	p0111,Col440I,IncI1,Col156,IncI2	iss,gad	-	Illumina HiSeq 4000	ERS5335965	ERX4713059	ERR4843273
102803012	Netherlands	10280	poultry	10	dfrA1,tet(A),blaTEM-1B,sul2	Col440I,IncI1,Col156,IncI2	gad	-	Illumina HiSeq 4000	ERS5335966	ERX4713060	ERR4843274
102803014	Netherlands	10280	poultry	1141	dfrA1,strA,aph(6)-Id,blaTEM-1B,sul2	p0111,Col440I,IncI1,Col156,IncI2	iss,gad	-	Illumina HiSeq 4000	ERS5335967	ERX4713061	ERR4843275
102803016	Netherlands	10280	poultry	40	dfrA1,blaTEM-1B,sul2	p0111,Col(MG828),Col440I,IncI1,Col156	nleB,eae,iss,espA,gad,espJ,nleC,tir,lpfA,nleA,cif,efa1,espF,espB	-	Illumina HiSeq 4000	ERS5335968	ERX4713062	ERR4843276
102803018	Netherlands	10280	poultry	226	dfrA1,tet(A),blaTEM-1B,sul2	p0111,IncI1,Col156,ColpVC,IncI2	gad	-	Illumina HiSeq 4000	ERS5335969	ERX4713063	ERR4843277
102803020	Netherlands	10280	poultry	40	dfrA1,blaTEM-1B,sul2	p0111,IncI1	nleB,eae,iss,espA,gad,espJ,nleC,tir,lpfA,nleA,cif,efa1,espF,espB	-	Illumina HiSeq 4000	ERS5335970	ERX4713064	ERR4843278
103003002	Netherlands	10300	poultry	398	tet(B),blaTEM-1D,blaTEM-1B	IncFIB(AP001918),p0111,IncI1,Col156,IncFII	iss,gad,cma,iroN	-	Illumina HiSeq 4000	ERS5335971	ERX4713065	ERR4843279
103003004	Netherlands	10300	poultry	354	dfrA17,tet(B),aph(3'')-Ib,aph(6)-Id,aac(3)-IId,blaTEM-1B,sul2	IncFIB(AP001918),IncFIA,IncB/O/K/Z,p0111,Col156,ColpVC,IncQ1	gad,mchF,mcmA,lpfA,eilA,air	-	Illumina HiSeq 4000	ERS5335972	ERX4713066	ERR4843280
103003006	Netherlands	10300	poultry	5542	dfrA1,tet(A),aadA1,blaTEM-1B,sul1	IncFIB(K),IncFII(29),p0111,Col156,ColpVC	iss,gad	-	Illumina HiSeq 4000	ERS5335973	ERX4713067	ERR4843281
103003008	Netherlands	10300	poultry	4512	dfrA1,tet(A),blaTEM-1B,sul2	IncX4,Col(MG828),IncHI2A,IncI1,IncHI2,Col440II,IncFII,IncI2	iss,gad,etpD,lpfA	-	Illumina HiSeq 4000	ERS5335974	ERX4713068	ERR4843282
103003010	Netherlands	10300	poultry	48	dfrA17,tet(A),aph(3'')-Ib,aph(6)-Id,blaTEM-1B,sul2	IncFIB(AP001918),p0111,Col156,IncFII,IncFIB(pLF82)	iss,gad,mchF,iroN	-	Illumina HiSeq 4000	ERS5335975	ERX4713069	ERR4843283
103003012	Netherlands	10300	poultry	1485	dfrA14,tet(A),aph(3'')-Ib,aph(6)-Id,blaTEM-1B,sul2,qnrS1	IncFIB(AP001918),IncFIC(FII),Col156,ColpVC,Col440II,IncFIB(pLF82)	iss,gad,mchF,tsh,lpfA,eilA,iroN,ireA,air	-	Illumina HiSeq 4000	ERS5335976	ERX4713070	ERR4843284
103003014	Netherlands	10300	poultry	189	dfrA8,aadA2,aadA1,blaTEM-1B,cmlA1,sul3	IncX1,IncFII(29),IncN,ColpVC	nleB,eae,espA,gad,tir,tccP,nleA,astA,espF,espB	-	Illumina HiSeq 4000	ERS5335977	ERX4713071	ERR4843285
103003016	Netherlands	10300	poultry	522	lnu(G),dfrA1,tet(A),aadA24,blaTEM-1B,sul2	IncFII(29),IncX4,p0111,IncI1,Col156	gad	-	Illumina HiSeq 4000	ERS5335978	ERX4713072	ERR4843286
103003018	Netherlands	10300	poultry	48	dfrA14,tet(A),aph(6)-Id,blaTEM-1B,sul3,qnrS1	IncX1,p0111,Col440I	gad	-	Illumina HiSeq 4000	ERS5335979	ERX4713073	ERR4843287
103003020	Netherlands	10300	poultry	3860	tet(A),blaTEM-1B	IncFIB(AP001918),p0111,Col440I,ColpVC,IncFII	iss,gad,cma,iroN	-	Illumina HiSeq 4000	ERS5335980	ERX4713074	ERR4843288
103902002	Netherlands	10390	swine	10	dfrA1,tet(B),aadA1,sul2	IncB/O/K/Z,IncFII(pCoo)	iss,gad,cba,cma,astA,katP	-	Illumina HiSeq 4000	ERS5335981	ERX4713075	ERR4843289
103902004	Netherlands	10390	swine	117	mph(B),dfrA1,tet(A),strA,aph(6)-Id,aadA1,blaTEM-1B,sul1,sul2	IncFIB(AP001918),IncFIC(FII),Col8282,Col156,IncQ1	iss,gad,pic,vat,lpfA,cma,astA,iroN	-	Illumina HiSeq 4000	ERS5335982	ERX4713076	ERR4843290
103902006	Netherlands	10390	swine	58	tet(B),strA,aph(6)-Id	IncFIB(AP001918),Col(MG828),IncFII,IncI2	iss,gad,mchF,lpfA,iroN	-	Illumina HiSeq 4000	ERS5335983	ERX4713077	ERR4843291
103902008	Netherlands	10390	swine	3564	tet(A),blaTEM-1B,sul2	IncFIB(AP001918),IncFIA,p0111,IncI1	iss,gad,mchF,tsh,lpfA,iroN	-	Illumina HiSeq 4000	ERS5335984	ERX4713078	ERR4843292
103902010	Netherlands	10390	swine	58	tet(B),strA,aph(6)-Id	IncFIB(AP001918),Col(MG828),IncFII,IncI2	iss,gad,mchF,lpfA,iroN	-	Illumina HiSeq 4000	ERS5335985	ERX4713079	ERR4843293
103902012	Netherlands	10390	swine	8431	mph(B),tet(A),catA1	IncFIB(AP001918),Col(MG828),IncFII(pRSB107),IncFII(pCoo),IncFII	iss,gad,lpfA,cba,cma,sepA,katP,iroN	-	Illumina HiSeq 4000	ERS5335986	ERX4713080	ERR4843294
103902014	Netherlands	10390	swine	847	tet(A)	IncFIB(AP001918),IncFIA,IncFII	gad,stb,lpfA,astA,aaiC	ETEC	Illumina HiSeq 4000	ERS5335987	ERX4713081	ERR4843295
103902016	Netherlands	10390	swine	101	tet(B),strA,aph(6)-Id	IncFIB(AP001918),IncFII(pRSB107),IncFII	iss,gad,mchF,tsh,lpfA,cba,cma,iroN	-	Illumina HiSeq 4000	ERS5335988	ERX4713082	ERR4843296
103902018	Netherlands	10390	swine	58	tet(B),strA,aph(6)-Id	IncFIB(AP001918),Col(MG828),IncFII	iss,gad,mchF,lpfA,iroN	-	Illumina HiSeq 4000	ERS5335989	ERX4713083	ERR4843297
103902020	Netherlands	10390	swine	542	dfrA1,tet(A),strA,aph(6)-Id,aadA1,blaTEM-1B,catA1,sul3	IncFIB(AP001918)	gad,astA	-	Illumina HiSeq 4000	ERS5335990	ERX4713084	ERR4843298
104603002	Netherlands	10460	poultry	4663	dfrA1,tet(A),blaTEM-1B,sul2	IncFII(29),Col(MG828),IncI1,Col156,ColpVC	gad,lpfA	-	Illumina HiSeq 4000	ERS5335991	ERX4713085	ERR4843299
104603004	Netherlands	10460	poultry	6635	-	Col8282,IncI1,ColpVC,IncFII	iss,gad,iha,astA	-	Illumina HiSeq 4000	ERS5335992	ERX4713086	ERR4843300
104603006	Netherlands	10460	poultry	4710	-	IncFII(29),IncFII(pCoo),ColpVC,IncI2	gad,etpD,lpfA	-	Illumina HiSeq 4000	ERS5335993	ERX4713087	ERR4843301
104603008	Netherlands	10460	poultry	57	-	IncFIB(AP001918),Col(MG828)	iss,gad,tsh,cma,astA,iroN,ireA	-	Illumina HiSeq 4000	ERS5335994	ERX4713088	ERR4843302
104603010	Netherlands	10460	poultry	4710	-	IncFII(29),Col(MG828),IncFII(pCoo),Col156,IncI2	gad,etpD,lpfA	-	Illumina HiSeq 4000	ERS5335995	ERX4713089	ERR4843303
104603012	Netherlands	10460	poultry	10	-	IncI1	iss,gad	-	Illumina HiSeq 4000	ERS5335996	ERX4713090	ERR4843304
104603014	Netherlands	10460	poultry	10	dfrA1,tet(A),blaTEM-1B,sul2	p0111,IncI1,Col156,Col440II	iss,gad,astA	-	Illumina HiSeq 4000	ERS5335997	ERX4713091	ERR4843305
104603016	Netherlands	10460	poultry	140	-	IncFIB(AP001918),IncFIC(FII),Col440II	iss,mchF,tsh,iha,iroN,ireA	-	Illumina HiSeq 4000	ERS5335998	ERX4713092	ERR4843306
104603018	Netherlands	10460	poultry	10	dfrA1,tet(A),blaTEM-1B,sul2	IncFIB(AP001918),IncFIC(FII),p0111,IncI1,Col156	iss,gad,tsh,iroN	-	Illumina HiSeq 4000	ERS5335999	ERX4713093	ERR4843307
104603020	Netherlands	10460	poultry	10	dfrA1,blaTEM-1B,sul2	p0111,IncI1,ColpVC	iss,gad	-	Illumina HiSeq 4000	ERS5336000	ERX4713094	ERR4843308
110004002	Netherlands	11000	veal	56	mph(B),dfrA1,tet(M),tet(A),strA,aph(6)-Id,aadA1,catA1,sul1	-	iss,gad,f17A,lpfA,f17G	-	Illumina HiSeq 4000	ERS5336001	ERX4713095	ERR4843309
110004004	Netherlands	11000	veal	1072	dfrA1,tet(A),strA,aph(6)-Id,aadA1,blaTEM-1B,sul3	p0111,IncFII	iss,gad,lpfA,cba,cma,astA	-	Illumina HiSeq 4000	ERS5336002	ERX4713096	ERR4843310
110004006	Netherlands	11000	veal	1252	tet(B)	IncX1,IncFIB(AP001918),IncFII(pSE11)	iss,gad,f17A,lpfA,cdtB,cnf1,f17G	-	Illumina HiSeq 4000	ERS5336003	ERX4713097	ERR4843311
110004008	Netherlands	11000	veal	6836	tet(A)	IncFIB(AP001918)	gad	-	Illumina HiSeq 4000	ERS5336004	ERX4713098	ERR4843312
110004010	Netherlands	11000	veal	215	dfrA1,tet(M),tet(A),strA,aph(6)-Id,aadA1,blaTEM-1A,sul3	IncFIB(AP001918),IncFII	cba,cma,astA	-	Illumina HiSeq 4000	ERS5336005	ERX4713099	ERR4843313
110004012	Netherlands	11000	veal	6071	tet(A),aph(3'')-Ib,aph(6)-Id,aph(3')-Ia,blaTEM-1B,sul2	IncFIB(AP001918),IncB/O/K/Z,IncFII(pCoo),IncQ1	iss,gad,espP,iha	-	Illumina HiSeq 4000	ERS5336006	ERX4713100	ERR4843314
110004014	Netherlands	11000	veal	215	dfrA1,tet(M),tet(A),strA,aph(6)-Id,aadA1,aph(3')-Ia,blaTEM-1A,sul3,sul2	IncFIB(AP001918),IncB/O/K/Z,IncQ1,IncFII	iss,gad,cba,cma,iha,astA	-	Illumina HiSeq 4000	ERS5336007	ERX4713101	ERR4843315
110004016	Netherlands	11000	veal	56	mph(B),dfrA1,tet(A),aph(3'')-Ib,aph(6)-Id,aadA1,aph(3')-Ia,sul1	IncFIB(AP001918),IncFIC(FII)	iss,gad,lpfA,cdtB,cnf1	-	Illumina HiSeq 4000	ERS5336008	ERX4713102	ERR4843316
110004018	Netherlands	11000	veal	48	dfrA1,tet(A),strA,aph(6)-Id	IncX1,IncFIB(AP001918),IncFIB(pB171)	iss,gad,capU	-	Illumina HiSeq 4000	ERS5336009	ERX4713103	ERR4843317
110004020	Netherlands	11000	veal	10	dfrA1,tet(A),aph(3'')-Ib,aph(6)-Id,aadA1,blaTEM-1B,sul1,sul2	IncFIB(AP001918),IncFIC(FII),IncI1,IncQ1	iss,gad,capU	-	Illumina HiSeq 4000	ERS5336010	ERX4713104	ERR4843318
110504002	Netherlands	11050	veal	2329	mph(B),dfrA1,tet(B),tet(A),strA,aph(6)-Id,aadA1,blaTEM-1B,catA1,sul1,sul2	IncX1,IncFIB(AP001918),IncY,IncFII(pSE11),IncHI2A,IncI1,IncHI2,IncQ1	iss,gad,capU,lpfA,cdtB,astA,f17G	-	Illumina HiSeq 4000	ERS5336011	ERX4713105	ERR4843319
110504004	Netherlands	11050	veal	155	mph(B),dfrA1,tet(B),tet(A),aadA1,blaTEM-1B,catA1,sul2	IncX1,IncFIB(AP001918),IncFII(pSE11),IncHI2A,IncI1,IncHI2	iss,gad,capU,f17A,lpfA,cdtB,astA,cnf1,f17G	-	Illumina HiSeq 4000	ERS5336012	ERX4713106	ERR4843320
110504006	Netherlands	11050	veal	2329	mph(B),dfrA1,tet(B),tet(A),strA,aph(6)-Id,aadA1,blaTEM-1B,catA1,sul1,sul2	IncX1,IncFIB(AP001918),IncY,IncFII(pSE11),IncHI2A,IncI1,Col156,IncHI2,IncQ1	iss,gad,lpfA,cdtB,astA,f17G	-	Illumina HiSeq 4000	ERS5336013	ERX4713107	ERR4843321
110504008	Netherlands	11050	veal	2329	mph(B),dfrA1,tet(B),tet(A),strA,aph(6)-Id,aadA1,blaTEM-1B,catA1,sul1,sul2	IncX1,IncY,IncHI2A,IncI1,IncHI2,IncQ1	gad,lpfA,astA	-	Illumina HiSeq 4000	ERS5336014	ERX4713108	ERR4843322
110504010	Netherlands	11050	veal	56	mph(B),dfrA1,tet(M),tet(A),aph(3'')-Ib,aph(6)-Id,aadA1,blaTEM-1B,sul3,sul1,sul2	IncFIB(AP001918),IncQ1	iss,gad,f17A,lpfA,astA,f17G	-	Illumina HiSeq 4000	ERS5336015	ERX4713109	ERR4843323
110504012	Netherlands	11050	veal	392	tet(A),strA,aph(6)-Id,blaTEM-1B,sul2	IncI1,IncQ1	iss,gad,lpfA,iroN,f17G	-	Illumina HiSeq 4000	ERS5336016	ERX4713110	ERR4843324
110504014	Netherlands	11050	veal	392	sul2	IncFIA(HI1),IncFIB(AP001918)	iss,gad,lpfA,iroN,cnf1	-	Illumina HiSeq 4000	ERS5336017	ERX4713111	ERR4843325
110504016	Netherlands	11050	veal	602	mph(A),dfrA1,tet(A),aph(3'')-Ib,aph(6)-Id,aadA1,blaTEM-1B,sul1,sul2	IncFIB(AP001918),IncFII(pSE11),IncI1,IncQ1,IncFII	iss,gad,f17A,lpfA,cdtB,cnf1,f17G	-	Illumina HiSeq 4000	ERS5336018	ERX4713112	ERR4843326
110504018	Netherlands	11050	veal	88	-	IncY	iss,gad,lpfA	-	Illumina HiSeq 4000	ERS5336019	ERX4713113	ERR4843327
110504020	Netherlands	11050	veal	2329	mph(B),mph(A),dfrA12,dfrA1,tet(B),tet(M),tet(A),strA,aph(6)-Id,aadA1,blaTEM-1B,catA1,sul1,sul2	IncX1,IncFIB(AP001918),IncY,IncHI2A,IncI1,Col156,IncHI2,IncQ1,IncFII	iss,gad,lpfA,cma,astA,iroN,celb	-	Illumina HiSeq 4000	ERS5336020	ERX4713114	ERR4843328
110704002	Netherlands	11070	veal	10	mph(B),dfrA1,tet(B),tet(M),aph(3'')-Ib,aph(6)-Id,aadA1,blaTEM-1A,catA1,sul1,sul2	IncX1,IncFIB(AP001918),IncHI2A,IncI1,Col156,IncHI2	gad,lpfA,astA,celb	-	Illumina HiSeq 4000	ERS5336021	ERX4713115	ERR4843329
110704004	Netherlands	11070	veal	10	mph(B),dfrA1,tet(B),tet(M),tet(A),aadA2,aph(3'')-Ib,aph(6)-Id,aadA1,blaTEM-1A,cmlA1,catA1,sul3,sul1,sul2	IncX1,IncFIB(AP001918),IncHI2A,IncI1,IncHI2	gad	-	Illumina HiSeq 4000	ERS5336022	ERX4713116	ERR4843330
110704006	Netherlands	11070	veal	342	mph(B),dfrA1,tet(A),aph(3'')-Ib,aph(6)-Id,aadA1,fosA7,sul1	IncFIB(AP001918),IncB/O/K/Z,Col156	nleB,ehxA,eae,iss,espA,gad,espJ,nleC,tir,lpfA,cba,nleA,espP,cif,efa1,astA,espF,stx1A,espB,stx1B,celb	-	Illumina HiSeq 4000	ERS5336023	ERX4713117	ERR4843331
110704008	Netherlands	11070	veal	10	mph(B),dfrA1,tet(B),tet(M),aph(3'')-Ib,aph(6)-Id,aadA1,blaTEM-1A,catA1,sul1,sul2	IncX1,IncFIB(AP001918),IncHI2A,IncHI2	gad	-	Illumina HiSeq 4000	ERS5336024	ERX4713118	ERR4843332
110704012	Netherlands	11070	veal	34	mph(B),dfrA1,tet(B),tet(A),aadA1,blaTEM-1A,catA1,sul1	IncX1,IncY,IncHI2A,IncHI2	gad	-	Illumina HiSeq 4000	ERS5336025	ERX4713119	ERR4843333
110704014	Netherlands	11070	veal	1629	tet(M),tet(A)	IncX1	gad,eilA,air	-	Illumina HiSeq 4000	ERS5336026	ERX4713120	ERR4843334
110704016	Netherlands	11070	veal	10	mph(B),dfrA1,tet(A),aph(3'')-Ib,aph(6)-Id,aadA1,floR,sul1,sul2	IncQ1	iss,gad,iha,astA,espI,stx2A,stx2B	STEC	Illumina HiSeq 4000	ERS5336027	ERX4713121	ERR4843335
110704018	Netherlands	11070	veal	1716	mph(B),mph(A),dfrA12,dfrA1,tet(M),tet(A),aadA2,aph(3'')-Ib,aph(6)-Id,aadA1,blaTEM-1B,catA1,sul1,sul2	IncFIB(AP001918),IncI1,Col156,IncQ1,IncFII	iss,gad,cma,astA,iroN,celb	-	Illumina HiSeq 4000	ERS5336028	ERX4713122	ERR4843336
110704020	Netherlands	11070	veal	56	dfrA5,dfrA12,tet(A),aadA17,aph(3'')-Ib,aph(6)-Id,blaTEM-1B,sul1,sul2	IncFIB(AP001918),IncI1,Col156,IncQ1,IncFII	iss,gad,mchF,lpfA,astA,iroN,celb	-	Illumina HiSeq 4000	ERS5336029	ERX4713123	ERR4843337
110704022	Netherlands	11070	veal	10	mph(B),dfrA1,tet(B),tet(M),tet(A),aadA2,aph(3'')-Ib,aph(6)-Id,aadA1,blaTEM-1A,cmlA1,catA1,sul1,sul2	IncFIB(AP001918),IncHI2A,IncI1,IncHI2	gad	-	Illumina HiSeq 4000	ERS5336030	ERX4713124	ERR4843338
111604002	Netherlands	11160	veal	1148	tet(B)	-	gad,lpfA,astA,iroN	-	Illumina HiSeq 4000	ERS5336031	ERX4713125	ERR4843339
111604004	Netherlands	11160	veal	Unknown	tet(B),tet(A),strA,aph(6)-Id,blaTEM-1A	IncHI2A,IncL/M(pMU407),IncHI2,IncFII	gad,cba,cma	-	Illumina HiSeq 4000	ERS5336032	ERX4713126	ERR4843340
111604006	Netherlands	11160	veal	1433	-	-	gad	-	Illumina HiSeq 4000	ERS5336033	ERX4713127	ERR4843341
111604008	Netherlands	11160	veal	Unknown	tet(B),blaTEM-1A	IncHI2A,IncHI2,IncFII	gad,cba,cma	-	Illumina HiSeq 4000	ERS5336034	ERX4713128	ERR4843342
111604010	Netherlands	11160	veal	10	-	-	iss,gad	-	Illumina HiSeq 4000	ERS5336035	ERX4713129	ERR4843343
111604012	Netherlands	11160	veal	56	dfrA1,tet(B),aadA1,floR,sul1,sul2	IncFIB(AP001918),IncFII(pSE11)	iss,gad,lpfA,cdtB,astA,cnf1	-	Illumina HiSeq 4000	ERS5336036	ERX4713130	ERR4843344
111604014	Netherlands	11160	veal	101	dfrA1,tet(B),tet(A),strA,aph(6)-Id,aadA1,blaTEM-1A,floR,sul1,sul2	IncFIB(AP001918),IncL/M(pMU407),IncFII	iss,gad,lpfA,cdtB,cba,cma,astA,cnf1	-	Illumina HiSeq 4000	ERS5336037	ERX4713131	ERR4843345
111604016	Netherlands	11160	veal	392	-	IncFIA(HI1),IncX1,IncFIB(AP001918)	iss,gad,lpfA,cdtB,iroN,cnf1	-	Illumina HiSeq 4000	ERS5336038	ERX4713132	ERR4843346
111604018	Netherlands	11160	veal	306	-	p0111,IncFII(pSE11)	nleB,ehxA,eae,espA,gad,espJ,tir,tccP,lpfA,espP,iha,astA,espI,espF,stx2A,stx1A,stx1B,stx2B	STEC	Illumina HiSeq 4000	ERS5336039	ERX4713133	ERR4843347
111604020	Netherlands	11160	veal	Unknown	tet(B),tet(A),strA,aph(6)-Id,blaTEM-1A	IncHI2A,IncL/M(pMU407),IncHI2,IncFII	gad,cba,cma	-	Illumina HiSeq 4000	ERS5336040	ERX4713134	ERR4843348
111804002	Netherlands	11180	veal	2325	tet(A)	-	iss,gad	-	Illumina HiSeq 4000	ERS5336041	ERX4713135	ERR4843349
111804004	Netherlands	11180	veal	10	tet(A),aph(3'')-Ib,aph(6)-Id,blaTEM-1B,floR,sul2	IncFIB(AP001918),IncFII(pSE11),IncI1,IncQ1	iss,gad,cdtB,astA,cnf1,f17G	-	Illumina HiSeq 4000	ERS5336042	ERX4713136	ERR4843350
111804006	Netherlands	11180	veal	10	-	-	gad	-	Illumina HiSeq 4000	ERS5336043	ERX4713137	ERR4843351
111804008	Netherlands	11180	veal	1146	dfrA7,tet(B),strA,aph(6)-Id,blaTEM-1B,sul2	IncHI2A,IncHI2,IncQ1	gad,lpfA	-	Illumina HiSeq 4000	ERS5336044	ERX4713138	ERR4843352
111804010	Netherlands	11180	veal	43	dfrA7,tet(B),tet(A),strA,aph(6)-Id,blaTEM-1B,floR,sul2	IncX1,IncFIB(AP001918),IncHI2A,IncI1,IncFII(pCoo),IncHI2,IncQ1	iss,gad,lpfA,cdtB,cnf1	-	Illumina HiSeq 4000	ERS5336045	ERX4713139	ERR4843353
111804012	Netherlands	11180	veal	154	tet(A),strA,aph(6)-Id,blaTEM-1B,floR,sul2	IncFIB(AP001918),IncFIA,IncFIC(FII),IncI1,IncQ1	iss,gad,lpfA	-	Illumina HiSeq 4000	ERS5336046	ERX4713140	ERR4843354
111804014	Netherlands	11180	veal	1146	dfrA7,tet(B),strA,aph(6)-Id,blaTEM-1B,sul2	IncHI2A,IncHI2,IncQ1	gad,lpfA	-	Illumina HiSeq 4000	ERS5336047	ERX4713141	ERR4843355
111804016	Netherlands	11180	veal	219	-	-	gad,eilA,air	-	Illumina HiSeq 4000	ERS5336048	ERX4713142	ERR4843356
111804018	Netherlands	11180	veal	1146	dfrA7,tet(B),strA,aph(6)-Id,blaTEM-1B,sul2	IncHI2A,IncHI2,IncQ1	gad,lpfA	-	Illumina HiSeq 4000	ERS5336049	ERX4713143	ERR4843357
111804020	Netherlands	11180	veal	392	dfrA1,tet(A),strA,aph(6)-Id,aadA1	IncFIA(HI1),IncFIB(AP001918),IncI1	iss,gad,lpfA,iroN,cnf1,f17G	-	Illumina HiSeq 4000	ERS5336050	ERX4713144	ERR4843358
202704001	Germany	20270	veal	Unknown	dfrA1,tet(A),aadA1,aph(3')-Ia,blaTEM-1B,sul3,sul2	IncFIB(AP001918),IncFII(Yp),p0111,IncI1,Col440II,IncFII(pCRY)	gad,lpfA,astA	-	Illumina NextSeq 550	ERS5336051	ERX4713145	ERR4843359
202704002	Germany	20270	veal	10	-	-	iss,gad,astA	-	Illumina NextSeq 550	ERS5336052	ERX4713146	ERR4843360
202704003	Germany	20270	veal	361	dfrA12,tet(M),tet(A),aadA2,aadA1,blaTEM-1B,cmlA1,sul2	IncX1,IncFIB(AP001918),p0111,Col440I,IncFII(pCRY)	iss,gad,capU	-	Illumina NextSeq 550	ERS5336053	ERX4713147	ERR4843361
202704004	Germany	20270	veal	361	dfrA12,tet(M),tet(A),aadA2,aadA1,blaTEM-1B,cmlA1,sul2	IncX1,IncFIB(AP001918),p0111,Col440I,IncFII(pCRY)	iss,gad,capU	-	Illumina NextSeq 550	ERS5336054	ERX4713148	ERR4843362
202704005	Germany	20270	veal	Unknown	dfrA1,aadA1,aph(3')-Ia,blaTEM-1B,sul3	IncFIB(AP001918),IncFII(Yp),p0111,Col440II,IncFII(pCRY)	gad,lpfA,astA	-	Illumina NextSeq 550	ERS5336055	ERX4713149	ERR4843363
202704006	Germany	20270	veal	10	blaTEM-1B	IncFIB(AP001918),IncFII(pCoo),Col440II	gad,f17A,cdtB,astA,f17G	-	Illumina NextSeq 550	ERS5336056	ERX4713150	ERR4843364
202704007	Germany	20270	veal	361	dfrA12,tet(M),tet(A),aadA2,aadA1,blaTEM-1B,cmlA1,sul2	IncX1,IncFIB(AP001918),p0111,Col440I,Col440II,IncFII(pCRY)	iss,gad,capU	-	Illumina NextSeq 550	ERS5336057	ERX4713151	ERR4843365
202704008	Germany	20270	veal	Unknown	tet(A),blaTEM-1B,sul2	IncFIB(AP001918),p0111,IncI1,Col440II	gad,lpfA,astA	-	Illumina NextSeq 550	ERS5336058	ERX4713152	ERR4843366
202704009	Germany	20270	veal	361	dfrA12,tet(M),tet(A),aadA2,aadA1,blaTEM-1B,cmlA1,sul2	IncX1,IncFIB(AP001918),p0111,Col440I,Col440II,IncFII(pCRY)	iss,gad,capU	-	Illumina NextSeq 550	ERS5336059	ERX4713153	ERR4843367
202704010	Germany	20270	veal	361	dfrA12,tet(M),tet(A),aadA2,aadA1,blaTEM-1B,cmlA1,sul2	IncX1,IncFIB(AP001918),p0111,Col440I,IncFII(pCRY)	iss,gad,capU	-	Illumina NextSeq 550	ERS5336060	ERX4713154	ERR4843368
202904001	Germany	20290	veal	10	-	-	iss,gad,astA	-	Illumina NextSeq 550	ERS5336061	ERX4713155	ERR4843369
202904002	Germany	20290	veal	Unknown	dfrA1,tet(A),aadA1,aph(3')-Ia,blaTEM-1B,sul3,sul2	IncFIB(AP001918),IncFII(Yp),p0111,IncI1,Col440II,IncFII(pCRY)	gad,lpfA,astA	-	Illumina NextSeq 550	ERS5336062	ERX4713156	ERR4843370
202904003	Germany	20290	veal	392	-	IncFIA(HI1),IncFIB(AP001918),IncI1	iss,gad,lpfA,iroN,cnf1	-	Illumina NextSeq 550	ERS5336063	ERX4713157	ERR4843371
202904004	Germany	20290	veal	392	-	IncFIA(HI1),IncFIB(AP001918),IncI1	iss,gad,lpfA,iroN,cnf1	-	Illumina NextSeq 550	ERS5336064	ERX4713158	ERR4843372
202904005	Germany	20290	veal	6527	-	IncFIA(HI1),IncX1,IncFIB(AP001918)	mchC,iss,gad,mchF,mcmA,vat,cdtB,cba,cma,mchB,astA,iroN,cnf1	-	Illumina NextSeq 550	ERS5336065	ERX4713159	ERR4843373
202904006	Germany	20290	veal	10	-	-	iss,gad,astA	-	Illumina NextSeq 550	ERS5336066	ERX4713160	ERR4843374
202904007	Germany	20290	veal	10	-	-	iss,gad,astA	-	Illumina NextSeq 550	ERS5336067	ERX4713161	ERR4843375
202904008	Germany	20290	veal	10	-	-	iss,gad,astA	-	Illumina NextSeq 550	ERS5336068	ERX4713162	ERR4843376
202904009	Germany	20290	veal	10	-	Col(MG828)	iss,gad,astA	-	Illumina NextSeq 550	ERS5336069	ERX4713163	ERR4843377
202904010	Germany	20290	veal	10	-	-	iss,gad,astA	-	Illumina NextSeq 550	ERS5336070	ERX4713164	ERR4843378
203904002	Germany	20390	veal	88	dfrA5,aph(3'')-Ib,aph(6)-Id,aph(3')-Ia,blaTEM-1B,sul2	IncFIB(AP001918),IncB/O/K/Z,IncQ1,IncFII	epeA,iss,gad,mchF,lpfA,iroN	-	Illumina NextSeq 550	ERS5336071	ERX4713165	ERR4843379
203904003	Germany	20390	veal	10	-	-	iss,gad	-	Illumina NextSeq 550	ERS5336072	ERX4713166	ERR4843380
203904004	Germany	20390	veal	10	-	-	iss,gad	-	Illumina NextSeq 550	ERS5336073	ERX4713167	ERR4843381
203904005	Germany	20390	veal	2168	-	IncFIB(AP001918)	iss,gad,eilA,air	-	Illumina NextSeq 550	ERS5336074	ERX4713168	ERR4843382
203904006	Germany	20390	veal	56	tet(B),strA,aph(6)-Id	IncFIB(AP001918),IncFII(pSE11),IncI1	iss,gad,f17A,lpfA,cdtB,cnf1,f17G	-	Illumina NextSeq 550	ERS5336075	ERX4713169	ERR4843383
203904007	Germany	20390	veal	48	mph(A),tet(A),blaTEM-1B,qnrS1	IncX1,p0111	gad	-	Illumina NextSeq 550	ERS5336076	ERX4713170	ERR4843384
203904008	Germany	20390	veal	5971	-	IncFIB(AP001918),IncFII(29),IncFIA,IncI2	iss,gad,eilA,air	-	Illumina NextSeq 550	ERS5336077	ERX4713171	ERR4843385
203904009	Germany	20390	veal	410	dfrA1,tet(M),tet(A),aph(3'')-Ib,aph(6)-Id,aadA1,aph(3')-Ia,blaTEM-1B,sul3	IncFIB(AP001918),IncR,IncX4,IncFII,IncI2	gad,lpfA	-	Illumina NextSeq 550	ERS5336078	ERX4713172	ERR4843386
203904010	Germany	20390	veal	101	tet(A)	IncFIB(AP001918),IncFIA,IncFIC(FII)	iss,gad,mchF,lpfA,cma,iroN,ireA	-	Illumina NextSeq 550	ERS5336079	ERX4713173	ERR4843387
203904021	Germany	20390	veal	446	-	IncFIB(AP001918),IncY,IncFII(pSE11)	iss,gad,f17A,lpfA,cdtB,astA,cnf1,f17G	-	Illumina NextSeq 550	ERS5336080	ERX4713174	ERR4843388
204004001	Germany	20400	veal	155	-	IncFIB(AP001918),IncFII(pSE11)	iss,gad,capU,f17A,mcmA,lpfA,cdtB,cnf1,f17G	-	Illumina NextSeq 550	ERS5336081	ERX4713175	ERR4843389
204004002	Germany	20400	veal	10	dfrA1,tet(A),blaTEM-1A,catB3	IncX1,IncFIB(AP001918),IncFII(pSE11)	iss,gad,cdtB,cnf1,f17G	-	Illumina NextSeq 550	ERS5336082	ERX4713176	ERR4843390
204004003	Germany	20400	veal	10	-	Col(MG828)	iss,gad	-	Illumina NextSeq 550	ERS5336083	ERX4713177	ERR4843391
204004004	Germany	20400	veal	392	-	IncFIA(HI1)	iss,gad,lpfA,iroN,cnf1,f17G	-	Illumina NextSeq 550	ERS5336084	ERX4713178	ERR4843392
204004005	Germany	20400	veal	10	dfrA1,tet(A),blaTEM-1A,catB3	IncX1,IncFIB(AP001918),IncFII(pSE11)	iss,gad,cdtB,cnf1,f17G	-	Illumina NextSeq 550	ERS5336085	ERX4713179	ERR4843393
204004006	Germany	20400	veal	165	tet(A)	Col(MG828),Col156,ColpVC	iss,gad	-	Illumina NextSeq 550	ERS5336086	ERX4713180	ERR4843394
204004007	Germany	20400	veal	95	-	IncFIB(AP001918),IncX4,IncFII(pCoo),IncI2	iss,gad,vat,cdtB,cnf1,celb	-	Illumina NextSeq 550	ERS5336087	ERX4713181	ERR4843395
204004008	Germany	20400	veal	10	-	Col156	iss,gad	-	Illumina NextSeq 550	ERS5336088	ERX4713182	ERR4843396
204004009	Germany	20400	veal	155	tet(A)	IncFIB(AP001918),IncY,IncFII(pSE11),Col156,Col440II	iss,gad,f17A,lpfA,cdtB,cnf1,f17G	-	Illumina NextSeq 550	ERS5336089	ERX4713183	ERR4843397
204004010	Germany	20400	veal	10	-	Col440II	iss,gad	-	Illumina NextSeq 550	ERS5336090	ERX4713184	ERR4843398
210504002	Germany	21050	veal	58	dfrA1,tet(B),tet(M),tet(A),aph(3'')-Ib,aph(6)-Id,aadA1,aph(3')-Ia,blaTEM-1B,catA1,sul3,sul2	IncFIB(AP001918),Col(MG828),IncI1,Col156,IncQ1,Col440II,IncFIB(pLF82)	gad,lpfA	-	Illumina NextSeq 550	ERS5336091	ERX4713185	ERR4843399
210504003	Germany	21050	veal	Unknown	dfrA1,tet(A),aadA1,aph(3')-Ia,blaTEM-1B,sul3,sul2	IncFIB(AP001918),p0111,IncI1,Col156,Col440II	gad,lpfA,astA,celb	-	Illumina NextSeq 550	ERS5336092	ERX4713186	ERR4843400
210504004	Germany	21050	veal	6446	dfrA14,tet(A),aadA1,catB2,sul1	Col(MG828),IncI1	iss,gad,lpfA,cofA	-	Illumina NextSeq 550	ERS5336093	ERX4713187	ERR4843401
210504005	Germany	21050	veal	10	mph(B),dfrA1,tet(B),tet(M),tet(A),aadA1,aph(3')-Ia,blaTEM-1A,catA1,sul3,sul1	IncX1,IncHI2A,IncI1,Col156,IncHI2,IncFII	cba,cma	-	Illumina NextSeq 550	ERS5336094	ERX4713188	ERR4843402
210504006	Germany	21050	veal	101	aadA1,blaOXA-1,floR,sul1,sul2	IncFII(pSE11)	iss,lpfA,cdtB,espP,iha,astA,stx1A,stx1B,cnf1	-	Illumina NextSeq 550	ERS5336095	ERX4713189	ERR4843403
210504007	Germany	21050	veal	Unknown	mph(B),dfrA1,tet(M),tet(A),strA,aph(6)-Id,aadA1,sul1	IncX1,IncFIB(AP001918),IncFIA,p0111,Col156,Col(Ye4449),IncFII	gad,astA,celb	-	Illumina NextSeq 550	ERS5336096	ERX4713190	ERR4843404
210504009	Germany	21050	veal	101	aadA1,blaOXA-1,floR,sul1,sul2	IncFIB(AP001918),IncFII(pSE11)	iss,lpfA,cdtB,espP,iha,astA,stx1A,stx1B,cnf1	-	Illumina NextSeq 550	ERS5336097	ERX4713191	ERR4843405
210504010	Germany	21050	veal	Unknown	dfrA1,tet(A),aadA1,aph(3')-Ia,blaTEM-1B,sul3,sul2	IncFIB(AP001918),p0111,IncI1,Col156,Col440II	gad,lpfA,astA,celb	-	Illumina NextSeq 550	ERS5336098	ERX4713192	ERR4843406
210504021	Germany	21050	veal	392	-	IncFIA(HI1),IncFIB(AP001918)	iss,gad,lpfA,iroN,cnf1	-	Illumina NextSeq 550	ERS5336099	ERX4713193	ERR4843407
210504028	Germany	21050	veal	Unknown	dfrA1,tet(A),strA,aph(6)-Id,aadA1,aph(3')-Ia,sul3,sul2	IncX1,IncFIB(AP001918),IncI1,Col440II,IncFII	gad,lpfA,astA	-	Illumina NextSeq 550	ERS5336100	ERX4713194	ERR4843408
340104002	France	34010	veal	3595	mph(B),dfrA1,tet(A),strA,aph(6)-Id,aadA1,blaTEM-1B,sul1	IncFIB(AP001918),IncFIA	-	-	Illumina HiSeq 4000	ERS5336101	ERX4713195	ERR4843409
340104004	France	34010	veal	5179	tet(A),aph(3'')-Ib,aph(6)-Id,blaTEM-1A,floR,sul2	IncFIB(AP001918),IncFIC(FII)	-	-	Illumina HiSeq 4000	ERS5336102	ERX4713196	ERR4843410
340104006	France	34010	veal	10	-	-	-	-	Illumina HiSeq 4000	ERS5336103	ERX4713197	ERR4843411
340104008	France	34010	veal	101	tet(A),aph(3'')-Ib,aph(6)-Id,aph(3')-Ia,blaTEM-1B,sul2	IncFII(pSE11),IncQ1	iss,lpfA,cdtB,espP,iha,astA,stx1A,stx1B,cnf1	-	Illumina HiSeq 4000	ERS5336104	ERX4713198	ERR4843412
340104010	France	34010	veal	162	-	IncFIB(AP001918)	iss,gad,lpfA	-	Illumina HiSeq 4000	ERS5336105	ERX4713199	ERR4843413
340104012	France	34010	veal	58	tet(A),aadA1,blaTEM-1A,catA1,sul1	IncFIB(AP001918),IncFII(pSE11)	gad,mchF,f17A,lpfA,cdtB,cnf1,f17G	-	Illumina HiSeq 4000	ERS5336106	ERX4713200	ERR4843414
340104014	France	34010	veal	10	-	IncY	-	-	Illumina HiSeq 4000	ERS5336107	ERX4713201	ERR4843415
340104016	France	34010	veal	10	dfrA1,tet(A),aadA1,blaTEM-1A,sul3	IncI1,IncFII	capU	-	Illumina HiSeq 4000	ERS5336108	ERX4713202	ERR4843416
340104018	France	34010	veal	3595	mph(B),dfrA1,tet(A),strA,aph(6)-Id,aadA1,blaTEM-1B,sul1	IncFIB(AP001918),IncFIA	-	-	Illumina HiSeq 4000	ERS5336109	ERX4713203	ERR4843417
340104020	France	34010	veal	3595	mph(B),dfrA1,tet(A),strA,aph(6)-Id,aadA1,blaTEM-1B,sul1	IncFIB(AP001918),IncFIA	-	-	Illumina HiSeq 4000	ERS5336110	ERX4713204	ERR4843418
340504002	France	34050	veal	109	tet(B),strA,aph(6)-Id,sul2	-	lpfA,astA	-	Illumina HiSeq 4000	ERS5336111	ERX4713205	ERR4843419
340504004	France	34050	veal	109	tet(B),strA,aph(6)-Id,sul2	IncFIB(AP001918)	gad,lpfA,astA,stx2B	STEC	Illumina HiSeq 4000	ERS5336112	ERX4713206	ERR4843420
340504006	France	34050	veal	164	-	IncFIB(AP001918),IncFII(29),IncFIA	iss,lpfA	-	Illumina HiSeq 4000	ERS5336113	ERX4713207	ERR4843421
340504008	France	34050	veal	56	-	-	iss,gad,lpfA	-	Illumina HiSeq 4000	ERS5336114	ERX4713208	ERR4843422
340504010	France	34050	veal	109	tet(B),strA,aph(6)-Id,sul2	-	lpfA,astA	-	Illumina HiSeq 4000	ERS5336115	ERX4713209	ERR4843423
340504012	France	34050	veal	109	tet(B),strA,aph(6)-Id,sul2	-	gad,lpfA,astA	-	Illumina HiSeq 4000	ERS5336116	ERX4713210	ERR4843424
340504014	France	34050	veal	1167	dfrA5,tet(A),aph(3'')-Ib,aph(6)-Id,blaTEM-1B,sul2	IncFIB(AP001918),IncB/O/K/Z,ColpVC,IncQ1,IncFII	iss,mchF,lpfA,iroN,ireA	-	Illumina HiSeq 4000	ERS5336117	ERX4713211	ERR4843425
340504016	France	34050	veal	101	-	IncFIB(AP001918),IncY,IncFII(pSE11),IncI2	iss,capU,lpfA,cdtB,cnf1,f17G	-	Illumina HiSeq 4000	ERS5336118	ERX4713212	ERR4843426
340504018	France	34050	veal	641	tet(A),strA,aph(6)-Id,blaTEM-1B,floR,sul2	IncY,IncI1,IncQ1	gad,lpfA,astA	-	Illumina HiSeq 4000	ERS5336119	ERX4713213	ERR4843427
340504020	France	34050	veal	109	tet(A),aph(3'')-Ib,aph(6)-Id,aph(3')-Ia,blaTEM-1B,floR,sul2	IncHI2A,IncHI2,IncQ1	lpfA,astA	-	Illumina HiSeq 4000	ERS5336120	ERX4713214	ERR4843428
341004002	France	34100	veal	1139	-	-	-	-	Illumina HiSeq 4000	ERS5336121	ERX4713215	ERR4843429
341004004	France	34100	veal	43	tet(A),aadA2,strA,aph(6)-Id,aadA1,aac(3)-IVa,aph(4)-Ia,cmlA1,sul3	IncX1,IncFIB(AP001918),IncFII(pCoo)	iss,cdtB,cnf1	-	Illumina HiSeq 4000	ERS5336122	ERX4713216	ERR4843430
341004006	France	34100	veal	Unknown	-	IncFIB(AP001918),Col(MG828),IncFII(pCoo),Col156	mchC,ehxA,iss,gad,mchF,lpfA,subA,mchB,iha,senB,stx2A,stx1A,stx1B,ireA,stx2B	STEC	Illumina HiSeq 4000	ERS5336123	ERX4713217	ERR4843431
341004008	France	34100	veal	58	-	IncFIB(AP001918),IncFIA,IncFII(pCoo)	iss,lpfA	-	Illumina HiSeq 4000	ERS5336124	ERX4713218	ERR4843432
341004010	France	34100	veal	345	tet(A),aph(3'')-Ib,aph(6)-Id,blaTEM-1B,catA1,sul2	IncFIB(AP001918),IncFII(pSE11),IncQ1	iss,lpfA,cdtB,cnf1,f17G	-	Illumina HiSeq 4000	ERS5336125	ERX4713219	ERR4843433
341004012	France	34100	veal	117	aadA1,sul1	IncFIB(AP001918),IncFII(29),IncFII	mchC,iss,gad,mchF,pic,mcmA,lpfA,mchB,iha,astA,iroN,ireA	-	Illumina HiSeq 4000	ERS5336126	ERX4713220	ERR4843434
341004014	France	34100	veal	88	dfrA5,tet(A),aph(3')-Ia	IncFIB(AP001918),Col(MG828),Col156,IncFII	mchC,iss,gad,mchF,lpfA,mchB,iha,iroN,celb	-	Illumina HiSeq 4000	ERS5336127	ERX4713221	ERR4843435
341004016	France	34100	veal	58	-	IncFIB(AP001918),IncFIA,IncFII(pCoo)	iss,gad,lpfA	-	Illumina HiSeq 4000	ERS5336128	ERX4713222	ERR4843436
341004018	France	34100	veal	10	-	IncY	iss,astA	-	Illumina HiSeq 4000	ERS5336129	ERX4713223	ERR4843437
341004020	France	34100	veal	1139	-	-	gad	-	Illumina HiSeq 4000	ERS5336130	ERX4713224	ERR4843438
341304002	France	34130	veal	10	dfrA1,tet(A),aadA1,aph(3')-Ia,blaTEM-1B,sul3	IncFIB(AP001918),p0111,ColpVC	iss	-	Illumina HiSeq 4000	ERS5336131	ERX4713225	ERR4843439
341304004	France	34130	veal	10	dfrA1,tet(A),aadA1,aph(3')-Ia,blaTEM-1B,sul3	IncFIB(AP001918),IncFIA,p0111,ColpVC	iss,lpfA	-	Illumina HiSeq 4000	ERS5336132	ERX4713226	ERR4843440
341304006	France	34130	veal	58	tet(B)	IncFII(pCoo),Col156	iss,gad,lpfA,cba,espP,iha,celb	-	Illumina HiSeq 4000	ERS5336133	ERX4713227	ERR4843441
341304008	France	34130	veal	10	tet(A),aph(3'')-Ib,aph(6)-Id,blaTEM-1B,sul2	IncX1,IncFII(pCoo),ColpVC,IncQ1	iss,capU,espP,iha,astA,celb	-	Illumina HiSeq 4000	ERS5336134	ERX4713228	ERR4843442
341304010	France	34130	veal	542	mph(B),dfrA1,tet(M),tet(A),aadA1,blaTEM-1A,sul1	IncFIB(AP001918),p0111	-	-	Illumina HiSeq 4000	ERS5336135	ERX4713229	ERR4843443
341304012	France	34130	veal	10	dfrA1,tet(A),strA,aph(6)-Id,aadA1,blaTEM-1A,sul3	IncX1,IncFIB(AP001918),p0111	-	-	Illumina HiSeq 4000	ERS5336136	ERX4713230	ERR4843444
341304014	France	34130	veal	4152	dfrA1,tet(M),tet(A),aph(3'')-Ib,aph(6)-Id,aadA1,aph(3')-Ia,blaTEM-1B,sul3	IncFIB(AP001918),p0111	gad,lpfA,eilA,air	-	Illumina HiSeq 4000	ERS5336137	ERX4713231	ERR4843445
341304016	France	34130	veal	542	mph(B),dfrA1,tet(M),tet(A),aadA1,blaTEM-1A,sul1	IncFIB(AP001918),p0111	-	-	Illumina HiSeq 4000	ERS5336138	ERX4713232	ERR4843446
341304018	France	34130	veal	56	tet(A),aadA1,blaTEM-1A,catA1,sul1	-	f17A,mcmA,lpfA,f17G	-	Illumina HiSeq 4000	ERS5336139	ERX4713233	ERR4843447
341304020	France	34130	veal	23	tet(A),aadA1,sul1	IncFIB(AP001918),IncY,IncFIC(FII),IncI1	iss,gad,mchF,tsh,lpfA,iroN	-	Illumina HiSeq 4000	ERS5336140	ERX4713234	ERR4843448
341404002	France	34140	veal	2520	dfrA7,tet(A),aph(3'')-Ib,aph(6)-Id,blaTEM-1B,sul1,sul2	IncB/O/K/Z,IncQ1	gad,f17A,lpfA,astA	-	Illumina HiSeq 4000	ERS5336141	ERX4713235	ERR4843449
341404004	France	34140	veal	101	tet(Y),aph(3'')-Ib,aph(6)-Id,floR,sul2	IncX1,IncFIB(AP001918),IncFII(pSE11)	iss,capU,lpfA,cdtB,cnf1,f17G	-	Illumina HiSeq 4000	ERS5336142	ERX4713236	ERR4843450
341404006	France	34140	veal	1508	tet(A),strA,aph(6)-Id	IncFIB(AP001918),IncFIC(FII)	iss,gad,cdtB,eilA,cnf1,air	-	Illumina HiSeq 4000	ERS5336143	ERX4713237	ERR4843451
341404008	France	34140	veal	362	mph(B),dfrA1,tet(A),strA,aph(6)-Id,aadA1,sul1,sul2	IncB/O/K/Z,Col156,IncQ1	epeA,gad,iha,eilA,air	-	Illumina HiSeq 4000	ERS5336144	ERX4713238	ERR4843452
341404010	France	34140	veal	2520	dfrA7,tet(A),aph(3'')-Ib,aph(6)-Id,blaTEM-1B,sul1,sul2	IncB/O/K/Z,IncQ1	gad,f17A,lpfA,astA	-	Illumina HiSeq 4000	ERS5336145	ERX4713239	ERR4843453
341404012	France	34140	veal	2520	dfrA7,tet(A),aph(3'')-Ib,aph(6)-Id,blaTEM-1B,sul1,sul2	IncB/O/K/Z,IncQ1	gad,f17A,lpfA,astA	-	Illumina HiSeq 4000	ERS5336146	ERX4713240	ERR4843454
341404014	France	34140	veal	1146	-	-	gad,lpfA	-	Illumina HiSeq 4000	ERS5336147	ERX4713241	ERR4843455
341404016	France	34140	veal	Unknown	tet(A),aph(3'')-Ib,aph(6)-Id,aph(3')-Ia,sul2	IncFIB(AP001918),IncFII(pSE11),IncQ1	iss,gad,mcmA,lpfA,cdtB,cba,cnf1	-	Illumina HiSeq 4000	ERS5336148	ERX4713242	ERR4843456
341404018	France	34140	veal	677	tet(A),strA,aph(6)-Id,aadA1,blaTEM-1A,sul1	IncI1,IncFII(pHN7A8),Col156,IncFII	iss,gad,lpfA,iha,astA,stx2A,stx2B	STEC	Illumina HiSeq 4000	ERS5336149	ERX4713243	ERR4843457
341404020	France	34140	veal	Unknown	tet(A),aph(3'')-Ib,aph(6)-Id,aph(3')-Ia,sul2	IncFIB(AP001918),IncFII(pSE11),IncQ1	iss,gad,mcmA,lpfA,cdtB,cnf1	-	Illumina HiSeq 4000	ERS5336150	ERX4713244	ERR4843458
400303002	Spain	40030	poultry	212	dfrA1,tet(A),aph(3'')-Ib,aph(6)-Id,aadA1,aac(3)-IVa,aph(4)-Ia,blaTEM-1B,sul1,sul2	IncFIB(AP001918),IncY,Col(MG828),ColRNAI,Col440I,ColpVC,IncQ1,IncFII	iss,mchF,lpfA,cma,iroN	-	Illumina MiSeq	ERS5336151	ERX4713245	ERR4843459
400303004	Spain	40030	poultry	10	strA,aph(6)-Id,aac(3)-IVa,aph(4)-Ia,blaTEM-1A	IncFII(29),Col(MG828),IncI1	iss,gad,astA	-	Illumina MiSeq	ERS5336152	ERX4713246	ERR4843460
400303006	Spain	40030	poultry	2944	lnu(F),tet(B),aac(3)-IIa,aadA2,strA,aph(6)-Id,blaTEM-1A	IncFIB(AP001918),Col(MG828),ColRNAI,IncI1,IncFII	iss,mchF,lpfA,iha,eilA,iroN,air	-	Illumina MiSeq	ERS5336153	ERX4713247	ERR4843461
400303008	Spain	40030	poultry	212	dfrA1,tet(A),aph(3'')-Ib,aph(6)-Id,aadA1,aac(3)-IVa,aph(4)-Ia,blaTEM-1B,sul1,sul2	IncFIB(AP001918),IncY,Col(MG828),Col440I,ColpVC,IncQ1,IncFII	iss,gad,mchF,lpfA,cma,iroN	-	Illumina MiSeq	ERS5336154	ERX4713248	ERR4843462
400303010	Spain	40030	poultry	2944	lnu(F),tet(B),aac(3)-IIa,aadA2,strA,aph(6)-Id,blaTEM-1A	IncFIB(AP001918),Col(MG828),ColRNAI,IncI1,IncFII	iss,gad,mchF,lpfA,iha,iroN,air	-	Illumina MiSeq	ERS5336155	ERX4713249	ERR4843463
400303012	Spain	40030	poultry	155	strA,aph(6)-Id,aac(3)-IVa,aph(4)-Ia,blaTEM-1A	IncFIB(AP001918),IncX4,Col(MG828),IncI1,IncFII	iss,gad,lpfA	-	Illumina MiSeq	ERS5336156	ERX4713250	ERR4843464
400303014	Spain	40030	poultry	69	blaTEM-1B	IncFIB(AP001918),IncFIC(FII),Col440I,FIA(pBK30683)	iss,mchF,tsh,lpfA,eilA,iroN	-	Illumina MiSeq	ERS5336157	ERX4713251	ERR4843465
400303016	Spain	40030	poultry	2944	lnu(F),tet(B),aac(3)-IIa,aadA2,strA,aph(6)-Id,blaTEM-1A	IncFIB(AP001918),Col(MG828),ColRNAI,IncI1,IncFII	iss,gad,mchF,lpfA,iha,eilA,iroN,air	-	Illumina MiSeq	ERS5336158	ERX4713252	ERR4843466
400303018	Spain	40030	poultry	69	blaTEM-1B	IncFIB(AP001918),IncFIC(FII),Col440I,FIA(pBK30683)	iss,gad,mchF,tsh,lpfA,eilA,iroN,air	-	Illumina MiSeq	ERS5336159	ERX4713253	ERR4843467
400303020	Spain	40030	poultry	10	strA,aph(6)-Id,aac(3)-IVa,aph(4)-Ia,blaTEM-1A	IncFII(29),Col(MG828),IncI1	gad,astA	-	Illumina MiSeq	ERS5336160	ERX4713254	ERR4843468
400702002	Spain	40070	swine	542	lnu(F),dfrA12,tet(M),tet(A),aadA2,aadA1,blaTEM-1B,sul3	IncR	-	-	Illumina MiSeq	ERS5336161	ERX4713255	ERR4843469
400702004	Spain	40070	swine	117	mph(B),dfrA1,tet(A),strA,aph(6)-Id,aadA1,blaTEM-1B,sul1,sul2	IncFIB(AP001918),IncFIC(FII),Col(MG828),IncQ1	mchC,iss,gad,mchF,pic,lpfA,cma,mchB,iha	-	Illumina MiSeq	ERS5336162	ERX4713256	ERR4843470
400702006	Spain	40070	swine	6449	dfrA1,aadA1,blaTEM-1B,sul3	IncFIB(K),IncY	gad,astA	-	Illumina MiSeq	ERS5336163	ERX4713257	ERR4843471
400702008	Spain	40070	swine	88	dfrA1,tet(B),aadA2,aadA1,cmlA1,sul3,sul1	ColRNAI,Col440I,Col8282,IncFII(pCoo)	iss,gad,stb,lpfA,iha,stx2A,sepA,sta1,stx2B	STEC	Illumina MiSeq	ERS5336164	ERX4713258	ERR4843472
400702010	Spain	40070	swine	Unknown	dfrA12,tet(A),aadA2,aadA1,blaTEM-1B,cmlA1,sul3	IncX1,IncFIB(AP001918),IncI1	eae,iss,espA,gad,espJ,nleC,tir,nleA,cif,espF,espB	-	Illumina MiSeq	ERS5336165	ERX4713259	ERR4843473
400702012	Spain	40070	swine	10	mef(B),dfrA12,tet(A),aadA2,aadA1,cmlA1,catA2,sul3	IncX1	gad	-	Illumina MiSeq	ERS5336166	ERX4713260	ERR4843474
400702014	Spain	40070	swine	58	dfrA5,tet(A),aph(3'')-Ib,aph(6)-Id,blaTEM-1B,sul2	IncFIB(AP001918),Col440I,IncQ1,IncFII	iss,gad,capU,mchF,lpfA,iroN	-	Illumina MiSeq	ERS5336167	ERX4713261	ERR4843475
400702016	Spain	40070	swine	2514	dfrA12,aadA2,sul3	IncX1,IncR,IncFIC(FII),Col(MG828),Col440I,IncI1	gad,stb,iha,sta1	ETEC	Illumina MiSeq	ERS5336168	ERX4713262	ERR4843476
400702018	Spain	40070	swine	Unknown	dfrA12,tet(A),aadA2,aadA1,blaTEM-1B,cmlA1,sul3	IncX1,IncFIB(AP001918),IncI1	nleB,eae,iss,espA,gad,espJ,nleC,tir,nleA,cif,espF,espB	-	Illumina MiSeq	ERS5336169	ERX4713263	ERR4843477
400702020	Spain	40070	swine	345	dfrA12,tet(M),tet(A),aadA2,aadA1,blaTEM-1B,cmlA1,sul3	IncFIB(AP001918),IncR,IncFIC(FII),Col440I	iss,gad,tsh,lpfA	-	Illumina MiSeq	ERS5336170	ERX4713264	ERR4843478
401402004	Spain	40140	swine	201	dfrA12,tet(M),tet(A),aadA2,aadA1,blaTEM-1B,cmlA1,sul3,sul2,mcr-1	IncFIA(HI1),IncX1,IncFIB(K),IncX4,Col440I	gad,lpfA,astA	-	Illumina MiSeq	ERS5336171	ERX4713265	ERR4843479
401402006	Spain	40140	swine	5876	dfrA12,tet(M),tet(A),aadA2,aadA1,blaTEM-1B,cmlA1,sul3,sul2	IncX1,ColRNAI,IncFII(pRSB107),Col440I,Col156	iss,gad,astA,eilA,katP,air	-	Illumina MiSeq	ERS5336172	ERX4713266	ERR4843480
401402008	Spain	40140	swine	162	dfrA17,tet(A),aadA5	Col(MG828),ColRNAI,IncI1,IncFII(pCoo)	iss,gad,lpfA,cba,cma,stx2A,sepA,stx2B	STEC	Illumina MiSeq	ERS5336173	ERX4713267	ERR4843481
401402012	Spain	40140	swine	10	tet(B)	IncFIB(pHCM2),p0111,Col8282	gad	-	Illumina MiSeq	ERS5336174	ERX4713268	ERR4843482
401402014	Spain	40140	swine	206	mph(B),dfrA1,tet(B),aph(3'')-Ib,aph(6)-Id,aadA1,blaTEM-1B,sul1,sul2	ColRNAI,IncFII(pRSB107),Col440I,IncHI2A,IncFII(pCoo),IncHI2,IncQ1	gad,mchF,cba,cma,katP	-	Illumina MiSeq	ERS5336175	ERX4713269	ERR4843483
401402016	Spain	40140	swine	877	dfrA1,tet(A),aph(3'')-Ib,aph(6)-Id,sul2	Col440I,IncFII	gad,tsh,lpfA	-	Illumina MiSeq	ERS5336176	ERX4713270	ERR4843484
401402018	Spain	40140	swine	137	dfrA1,tet(A),aph(3'')-Ib,aph(6)-Id,aadA1,sul1,sul2	IncX1,IncFIB(AP001918),Col440I,Col156,IncFII	nleB,ehxA,eae,espA,gad,espJ,etpD,tir,tccP,cif,astA,espB,katP	-	Illumina MiSeq	ERS5336177	ERX4713271	ERR4843485
401402020	Spain	40140	swine	88	dfrA1,tet(B),aadA2,aadA1,aph(3')-Ia,cmlA1,sul3,sul1	IncFII(pRSB107),Col440I,Col8282,Col(BS512)	iss,gad,lpfA,cba,cma,iha,stx2A,stx2B	STEC	Illumina MiSeq	ERS5336178	ERX4713272	ERR4843486
401503004	Spain	40150	poultry	10	-	-	iss	-	Illumina MiSeq	ERS5336179	ERX4713273	ERR4843487
401503006	Spain	40150	poultry	361	dfrA12,tet(M),tet(A),aadA2,aadA1,blaTEM-1B,cmlA1,sul3	IncX1,IncR,IncFIC(FII)	gad	-	Illumina MiSeq	ERS5336180	ERX4713274	ERR4843488
401503008	Spain	40150	poultry	361	dfrA12,tet(M),tet(A),aadA2,aadA1,blaTEM-1B,cmlA1,sul3	IncX1,IncR,IncFIC(FII)	gad	-	Illumina MiSeq	ERS5336181	ERX4713275	ERR4843489
401503010	Spain	40150	poultry	744	mph(A),dfrA17,tet(B),aph(3'')-Ib,aadA5,aph(6)-Id,blaTEM-1B,catA1,sul1,sul2	IncX1,IncFIB(AP001918),IncFIC(FII),FIA(pBK30683),IncQ1	iss,gad,mchF,tsh,iroN	-	Illumina MiSeq	ERS5336182	ERX4713276	ERR4843490
401503012	Spain	40150	poultry	117	tet(B),blaTEM-1B	IncFIB(AP001918),IncB/O/K/Z,IncFIC(FII),Col(MG828),Col8282,Col156	iss,gad,mchF,tsh,lpfA,iha,astA,iroN,ireA	-	Illumina MiSeq	ERS5336183	ERX4713277	ERR4843491
401503014	Spain	40150	poultry	361	dfrA12,tet(M),tet(A),aadA2,aadA1,blaTEM-1B,cmlA1,sul3	IncX1,IncR,IncFIC(FII)	gad	-	Illumina MiSeq	ERS5336184	ERX4713278	ERR4843492
401503016	Spain	40150	poultry	744	mph(A),dfrA17,tet(B),aph(3'')-Ib,aadA5,aph(6)-Id,blaTEM-1B,catA1,sul1,sul2	IncX1,IncFIB(AP001918),IncFIC(FII),FIA(pBK30683),IncQ1	iss,gad,mchF,tsh,iroN	-	Illumina MiSeq	ERS5336185	ERX4713279	ERR4843493
401503018	Spain	40150	poultry	117	tet(B),blaTEM-1B	IncFIB(AP001918),IncB/O/K/Z,IncFIC(FII),Col(MG828),Col8282,Col156	iss,gad,mchF,tsh,lpfA,iha,astA,iroN,ireA	-	Illumina MiSeq	ERS5336186	ERX4713280	ERR4843494
401503020	Spain	40150	poultry	744	mph(A),dfrA17,tet(B),aph(3'')-Ib,aadA5,aph(6)-Id,blaTEM-1B,catA1,sul1,sul2	IncX1,IncFIB(AP001918),IncFIC(FII),FIA(pBK30683),IncQ1	iss,gad,mchF,tsh,iroN	-	Illumina MiSeq	ERS5336187	ERX4713281	ERR4843495
401603002	Spain	40160	poultry	3778	-	IncFIB(AP001918),IncFIC(FII),ColpVC,IncI2	mchC,iss,gad,mchF,vat,lpfA,cma,mchB,astA,iroN,ireA	-	Illumina MiSeq	ERS5336188	ERX4713282	ERR4843496
401603004	Spain	40160	poultry	1049	blaTEM-1B,qnrS1	IncX1,IncY	gad,lpfA	-	Illumina MiSeq	ERS5336189	ERX4713283	ERR4843497
401603006	Spain	40160	poultry	1011	strA,aph(6)-Id,aac(3)-IVa,aac(3)-IId,aph(4)-Ia,blaTEM-1A	IncFIB(AP001918),IncB/O/K/Z,IncI1,IncFII	iss,gad,cma,iha,eilA,iroN,air	-	Illumina MiSeq	ERS5336190	ERX4713284	ERR4843498
401603008	Spain	40160	poultry	10	tet(A)	IncFIB(AP001918),IncHI1B(CIT),IncFIC(FII),p0111,Col(MG828),Col440I,IncFII(pHN7A8)	nleB,eae,iss,espA,gad,espJ,tir,cif,astA,espF,espB	-	Illumina MiSeq	ERS5336191	ERX4713285	ERR4843499
401603010	Spain	40160	poultry	10	tet(B),sul2	IncB/O/K/Z,Col(MG828),Col8282,ColpVC	iss,gad,cba,cma,iha,astA,ireA	-	Illumina MiSeq	ERS5336192	ERX4713286	ERR4843500
401603012	Spain	40160	poultry	10	tet(A)	IncFIB(AP001918),IncHI1B(CIT),IncFIC(FII),p0111,Col(MG828),IncFII(pHN7A8)	nleB,eae,iss,espA,gad,espJ,tir,nleA,cif,astA,espF,espB	-	Illumina MiSeq	ERS5336193	ERX4713287	ERR4843501
401603014	Spain	40160	poultry	533	-	IncFII(pSE11)	iss,gad,lpfA	-	Illumina MiSeq	ERS5336194	ERX4713288	ERR4843502
401603016	Spain	40160	poultry	38	tet(A),aadA2,aadA1,aac(3)-IVa,aph(4)-Ia,cmlA1,catA1,sul3,sul1	IncFIB(AP001918),IncR,IncFIC(FII),Col(MG828),ColpVC	mchC,gad,mchF,mcmA,mchB,astA,eilA,air	-	Illumina MiSeq	ERS5336195	ERX4713289	ERR4843503
401603018	Spain	40160	poultry	10	tet(B),sul2	IncB/O/K/Z,Col(MG828),Col8282,ColpVC	iss,gad,cba,cma,iha,astA,ireA	-	Illumina MiSeq	ERS5336196	ERX4713290	ERR4843504
402203002	Spain	40220	poultry	156	dfrA14,tet(B),tet(A),aac(3)-IIa,aph(3'')-Ib,aac(3)-VIa,aph(6)-Id,aadA1,blaTEM-1B,catA1,sul1,sul2	IncX1,IncFIB(AP001918),Col(MG828),FIA(pBK30683),IncI1,IncFII,IncA/C2	iss,gad,mchF,lpfA,cma,astA,iroN	-	Illumina MiSeq	ERS5336197	ERX4713291	ERR4843505
402203004	Spain	40220	poultry	10	dfrA1,tet(A),aph(3'')-Ib,aph(6)-Id,aadA1,blaTEM-1B,catA1,sul1,sul2	IncFIB(AP001918),IncFIC(FII),ColRNAI,IncI1,IncQ1	iss,gad	-	Illumina MiSeq	ERS5336198	ERX4713292	ERR4843506
402203006	Spain	40220	poultry	10	dfrA1,tet(A),aph(3'')-Ib,aph(6)-Id,aadA1,blaTEM-1B,catA1,sul1,sul2	IncFIB(AP001918),IncFIC(FII),ColRNAI,IncI1,IncQ1	iss,gad	-	Illumina MiSeq	ERS5336199	ERX4713293	ERR4843507
402203008	Spain	40220	poultry	156	dfrA14,tet(B),tet(A),aac(3)-IIa,aadA2,aph(3'')-Ib,aac(3)-VIa,aph(6)-Id,aadA1,blaTEM-1B,blaSHV-12,cmlA1,catA1,sul3,sul1,sul2	IncX1,IncFIB(AP001918),Col(MG828),FIA(pBK30683),IncI1,IncFII,IncA/C2	iss,mchF,lpfA,cma,astA,iroN	-	Illumina MiSeq	ERS5336200	ERX4713294	ERR4843508
402203010	Spain	40220	poultry	10	dfrA1,tet(A),aph(3'')-Ib,aph(6)-Id,aadA1,blaTEM-1B,catA1,sul1,sul2	IncFIB(AP001918),IncFIC(FII),ColRNAI,IncI1,IncQ1	iss,gad	-	Illumina MiSeq	ERS5336201	ERX4713295	ERR4843509
402203012	Spain	40220	poultry	10	dfrA14,aadA2,aph(3'')-Ib,aph(6)-Id,aadA1,blaTEM-1B,blaSHV-12,cmlA1,sul3,sul2	IncFIB(AP001918),FIA(pBK30683),IncI1,IncFII	iss,gad,mchF,iroN	-	Illumina MiSeq	ERS5336202	ERX4713296	ERR4843510
402203016	Spain	40220	poultry	10	dfrA14,aadA2,aph(3'')-Ib,aph(6)-Id,aadA1,blaTEM-1B,blaSHV-12,cmlA1,sul3,sul2	IncFIB(AP001918),FIA(pBK30683),IncI1,IncFII	iss,gad,mchF,iroN	-	Illumina MiSeq	ERS5336203	ERX4713297	ERR4843511
402203018	Spain	40220	poultry	8573	dfrA1,aadA1,aac(3)-IId,blaTEM-1B	IncFIB(AP001918),Col(MG828),IncI1,IncFII	mchC,iss,gad,mchF,lpfA,mchB,iha,eilA,iroN,air	-	Illumina MiSeq	ERS5336204	ERX4713298	ERR4843512
402203020	Spain	40220	poultry	48	dfrA1,aadA1	-	gad	-	Illumina MiSeq	ERS5336205	ERX4713299	ERR4843513
402703002	Spain	40270	poultry	23	mph(B),dfrA1,tet(A),aph(3'')-Ib,aph(6)-Id,aadA1,sul1,sul2	IncFIB(AP001918),IncFII(29),IncFIC(FII),IncQ1,IncI2	iss,gad,mcmA,lpfA,iroN	-	Illumina MiSeq	ERS5336206	ERX4713300	ERR4843514
402703004	Spain	40270	poultry	10	tet(A),blaTEM-1B	p0111,Col(MG828),Col440I	iss,gad,astA	-	Illumina MiSeq	ERS5336207	ERX4713301	ERR4843515
402703006	Spain	40270	poultry	533	dfrA1,tet(B),aadA1,blaTEM-1B,sul1	IncFIB(AP001918),IncFII(pAMA1167-NDM-5),IncFIA	iss,gad,lpfA,astA	-	Illumina MiSeq	ERS5336208	ERX4713302	ERR4843516
402703008	Spain	40270	poultry	1638	dfrA1,tet(A),aadA1,blaTEM-1B,sul1	IncFIB(AP001918),ColpVC,IncFII	mchC,iss,gad,mchF,cma,mchB,iha,astA,iroN	-	Illumina MiSeq	ERS5336209	ERX4713303	ERR4843517
402703010	Spain	40270	poultry	4243	dfrA1,tet(A),aadA1,blaTEM-1C,sul1,sul2	IncB/O/K/Z,Col(MG828),Col8282,Col156,ColpVC,IncFII,IncFIB(pLF82)	iss,gad,cma,iha,astA,air,celb	-	Illumina MiSeq	ERS5336210	ERX4713304	ERR4843518
402703012	Spain	40270	poultry	1914	dfrA5,blaTEM-1B	IncFIB(AP001918),IncFII(29)	iss,gad,mchF,eilA,iroN,ireA,air	-	Illumina MiSeq	ERS5336211	ERX4713305	ERR4843519
402703014	Spain	40270	poultry	162	-	IncFIB(AP001918),IncFIC(FII),ColRNAI	iss,gad,mchF,lpfA,astA,iroN	-	Illumina MiSeq	ERS5336212	ERX4713306	ERR4843520
402703020	Spain	40270	poultry	10	tet(A),sul2	IncFIB(AP001918),IncY,IncFIC(FII),IncA/C2	iss,mchF,tsh,astA,iroN	-	Illumina MiSeq	ERS5336213	ERX4713307	ERR4843521
402902002	Spain	40290	swine	10	dfrA12,tet(A),aadA2,aadA1,blaTEM-1B,cmlA1,sul3	IncFIA(HI1),IncX1,IncFIB(K),p0111,Col440I	gad	-	Illumina MiSeq	ERS5336214	ERX4713308	ERR4843522
402902004	Spain	40290	swine	871	lnu(F),dfrA12,tet(M),tet(A),aadA2,aadA1,blaTEM-1B,cmlA1,sul3,qnrS1	IncX1,IncR,IncY,IncFII(pRSB107),IncFII	iss,gad,tsh	-	Illumina MiSeq	ERS5336215	ERX4713309	ERR4843523
402902006	Spain	40290	swine	4417	dfrA1,tet(B),aadA1,blaTEM-1B,sul1	Col(MG828),ColRNAI	iss,gad,lpfA,astA	-	Illumina MiSeq	ERS5336216	ERX4713310	ERR4843524
402902008	Spain	40290	swine	165	dfrA12,tet(M),tet(A),aadA2,aadA1,cmlA1,sul3	IncFIB(AP001918),IncFII(29),IncFIC(FII),Col440I,Col156,IncFII	iss,gad,cba,astA,aaiC,katP	EAEC	Illumina MiSeq	ERS5336217	ERX4713311	ERR4843525
402902010	Spain	40290	swine	218	dfrA1,tet(A),aadA1,blaTEM-1B,sul3,qnrS1	IncX1,p0111	-	-	Illumina MiSeq	ERS5336218	ERX4713312	ERR4843526
402902012	Spain	40290	swine	10	dfrA12,tet(B),aadA2,aadA1,blaTEM-1B,cmlA1,sul3	IncFIB(AP001918),IncY,IncFIC(FII)	gad	-	Illumina MiSeq	ERS5336219	ERX4713313	ERR4843527
402902014	Spain	40290	swine	48	lnu(F),dfrA12,tet(M),tet(A),aadA2,strA,aph(6)-Id,aadA1,blaTEM-1B,cmlA1,sul3,qnrS1	IncX1,IncR,IncY	gad	-	Illumina MiSeq	ERS5336220	ERX4713314	ERR4843528
402902016	Spain	40290	swine	10	tet(A),aadA1,blaTEM-1B	IncX1,IncFII(29),ColRNAI,IncFII(pCoo),IncFII	iss,gad,cba,cma,astA,katP	-	Illumina MiSeq	ERS5336221	ERX4713315	ERR4843529
402902018	Spain	40290	swine	1665	tet(A),aadA1,sul1	IncFIB(AP001918),IncFIC(FII),Col(MG828),ColRNAI	iss,gad,lpfA	-	Illumina MiSeq	ERS5336222	ERX4713316	ERR4843530
402902020	Spain	40290	swine	3321	dfrA12,tet(A),aadA2,sul1,sul2	IncFIB(pHCM2),IncY	iss,gad,lpfA	-	Illumina MiSeq	ERS5336223	ERX4713317	ERR4843531
403002002	Spain	40300	swine	101	tet(B),sul2	IncFIB(AP001918),IncFIC(FII)	gad,lpfA,ireA	-	Illumina MiSeq	ERS5336224	ERX4713318	ERR4843532
403002004	Spain	40300	swine	206	lnu(F),tet(B),tet(M),aadA2,blaTEM-1B,qnrS1	IncX1	gad	-	Illumina MiSeq	ERS5336225	ERX4713319	ERR4843533
403002006	Spain	40300	swine	10	tet(A),aadA1	IncY	gad,astA	-	Illumina MiSeq	ERS5336226	ERX4713320	ERR4843534
403002008	Spain	40300	swine	2674	dfrA12,dfrA1,tet(A),aadA2,aadA1,blaTEM-1B,cmlA1,sul3	IncFIB(AP001918),IncR,Col(MG828),IncFII(pRSB107),IncFII	iss,gad,tsh,lpfA	-	Illumina MiSeq	ERS5336227	ERX4713321	ERR4843535
403002010	Spain	40300	swine	10	dfrA1,tet(A),aadA2,aadA1,aph(3')-Ia,blaTEM-1B,cmlA1,sul3,mcr-1	IncX4,Col(MG828),ColRNAI,IncFII(pRSB107),Col440I,ColE10,Col156	iss,iha,aaiC,katP,iroN,celb	EAEC	Illumina MiSeq	ERS5336228	ERX4713322	ERR4843536
403002012	Spain	40300	swine	997	blaTEM-1B	IncFIB(AP001918),p0111	gad,astA,eilA,air	-	Illumina MiSeq	ERS5336229	ERX4713323	ERR4843537
403002014	Spain	40300	swine	57	dfrA1,aadA1,blaTEM-1B	IncB/O/K/Z,p0111,Col(MG828),IncFII(pCoo)	iss,gad,hlyE,iha,astA	-	Illumina MiSeq	ERS5336230	ERX4713324	ERR4843538
403002016	Spain	40300	swine	10	blaCMY-2	p0111,Col440I,IncI1,IncFII(pCoo)	nleB,eae,iss,espA,gad,espJ,tir,tccP,nleA,cif,astA,espF,espB	-	Illumina MiSeq	ERS5336231	ERX4713325	ERR4843539
403002018	Spain	40300	swine	1286	tet(A),blaTEM-1A	IncFIB(AP001918),IncFIC(FII),p0111	-	-	Illumina MiSeq	ERS5336232	ERX4713326	ERR4843540
403002020	Spain	40300	swine	453	tet(A)	Col440I	iss,gad,lpfA,astA	-	Illumina MiSeq	ERS5336233	ERX4713327	ERR4843541
403902002	Spain	40390	swine	1244	dfrA1,tet(A),aadA1,blaTEM-1B,sul3	IncFIB(pHCM2),IncFIB(K)	gad	-	Illumina MiSeq	ERS5336234	ERX4713328	ERR4843542
403902004	Spain	40390	swine	542	lnu(G),dfrA1,tet(A),strA,aph(6)-Id,aadA1,sul3	IncFIB(AP001918),IncFIC(FII)	-	-	Illumina MiSeq	ERS5336235	ERX4713329	ERR4843543
403902006	Spain	40390	swine	Unknown	dfrA17,tet(A),aadA5,blaTEM-1B,sul3,sul1	IncX1,IncFIB(AP001918),IncFIC(FII),p0111,Col440I	gad,lpfA	-	Illumina MiSeq	ERS5336236	ERX4713330	ERR4843544
403902008	Spain	40390	swine	93	dfrA1,tet(A),aph(3'')-Ib,aph(6)-Id,aadA1,blaROB-1,blaTEM-1B,sul1,sul2	IncFIB(AP001918),IncFII(29),IncFIA,IncHI2A,IncHI2,IncQ1,IncFII	iss,stb,astA,aaiC	ETEC	Illumina MiSeq	ERS5336237	ERX4713331	ERR4843545
403902010	Spain	40390	swine	10	dfrA1,tet(A),aph(3'')-Ib,aph(6)-Id,aadA1,blaTEM-1B,sul2	Col(MG828),Col440I	mchC,iss,gad,mchF,mcmA,mchB,astA	-	Illumina MiSeq	ERS5336238	ERX4713332	ERR4843546
403902014	Spain	40390	swine	361	tet(A),aadA2,blaTEM-1B,sul3	IncX1,IncFIB(K),IncY	gad	-	Illumina MiSeq	ERS5336239	ERX4713333	ERR4843547
403902016	Spain	40390	swine	165	dfrA12,tet(M),tet(A),aadA2,aadA1,cmlA1,sul3	IncFIB(AP001918),IncFII(29),IncFIC(FII),Col440I,Col156,IncFII	iss,gad,cba,astA,aaiC,katP	EAEC	Illumina MiSeq	ERS5336240	ERX4713334	ERR4843548
403902020	Spain	40390	swine	877	dfrA12,dfrA1,tet(A),aadA2,aadA1,blaTEM-1B,sul3,sul1	IncX1,IncFIB(AP001918),IncR,IncFIC(FII),Col(MG828)	gad,lpfA	-	Illumina MiSeq	ERS5336241	ERX4713335	ERR4843549
180427_0755_S10_L001	Poland	70040	swine	Unknown	dfrA1,aadA1,blaTEM-1A,sul2	IncX1,IncFIB(AP001918),IncFIC(FII)	-	-	Illumina MiSeq	ERS5336242	ERX4713336	ERR4843550
180427_0756_S18_L001	Poland	70040	swine	10	aph(3'')-Ib,aph(6)-Id,blaTEM-1B,sul2,qnrS1	IncX1,IncR,IncFII	-	-	Illumina MiSeq	ERS5336243	ERX4713337	ERR4843551
180427_0757_S27_L001	Poland	71030	poultry	2944	dfrA1,tet(A),aph(3'')-Ib,aph(6)-Id,aadA1,blaTEM-1B,catA1,sul1,sul2	IncX1,IncFIB(AP001918),IncQ1,IncFII	iss,mchF,lpfA,cma,iha,eilA,iroN,air	-	Illumina MiSeq	ERS5336244	ERX4713338	ERR4843552
180427_0758_S35_L001	Poland	71030	poultry	1818	dfrA1,tet(A),aph(3'')-Ib,aph(6)-Id,aadA1,blaTEM-1B,sul1,sul2	IncX1,IncI1,IncQ1,IncFII	iss,gad,etpD,lpfA	-	Illumina MiSeq	ERS5336245	ERX4713339	ERR4843553
180427_0759_S43_L001	Poland	71030	poultry	4512	-	Col440II,IncFII	gad,etpD,lpfA	-	Illumina MiSeq	ERS5336246	ERX4713340	ERR4843554
180427_0760_S51_L001	Poland	71030	poultry	10	tet(A),blaTEM-1B	IncX1,IncFIB(AP001918),IncFIC(FII),IncN	-	-	Illumina MiSeq	ERS5336247	ERX4713341	ERR4843555
180427_0761_S58_L001	Poland	71030	poultry	6843	-	Col440I,IncFII	iss,etpD,lpfA	-	Illumina MiSeq	ERS5336248	ERX4713342	ERR4843556
180427_0762_S3_L001	Poland	71030	poultry	4512	-	Col440II,IncFII	gad,etpD,lpfA	-	Illumina MiSeq	ERS5336249	ERX4713343	ERR4843557
180427_0763_S11_L001	Poland	71030	poultry	4512	-	Col440II,IncFII	etpD,lpfA	-	Illumina MiSeq	ERS5336250	ERX4713344	ERR4843558
180427_0764_S19_L001	Poland	71030	poultry	10	tet(A),blaTEM-1B	IncX1,IncFIB(AP001918),IncFIC(FII),IncN	-	-	Illumina MiSeq	ERS5336251	ERX4713345	ERR4843559
180427_0765_S28_L001	Poland	71030	poultry	1818	dfrA1,tet(A),aph(3'')-Ib,aph(6)-Id,aadA1,blaTEM-1B,sul1,sul2	IncX1,IncI1,IncQ1,IncFII	iss,gad,etpD,lpfA	-	Illumina MiSeq	ERS5336252	ERX4713346	ERR4843560
180427_0766_S36_L001	Poland	71030	poultry	10	tet(A),blaTEM-1B	IncX1,IncFIB(AP001918),IncFIC(FII)	gad	-	Illumina MiSeq	ERS5336253	ERX4713347	ERR4843561
180427_0767_S44_L001	Poland	71170	poultry	410	tet(A),aadA1,ant(2'')-Ia,blaTEM-1B,floR,sul1,sul2	IncX1,IncFIB(AP001918),IncFIA,p0111	lpfA	-	Illumina MiSeq	ERS5336254	ERX4713348	ERR4843562
180427_0768_S52_L001	Poland	71170	poultry	542	dfrA1,tet(A),aadA1,sul1	IncFIB(AP001918),IncY,IncFII	iss,mchF,iroN	-	Illumina MiSeq	ERS5336255	ERX4713349	ERR4843563
180427_0769_S59_L001	Poland	71170	poultry	10	blaTEM-1B	p0111,IncI1	iss	-	Illumina MiSeq	ERS5336256	ERX4713350	ERR4843564
180427_0770_S4_L001	Poland	71170	poultry	224	dfrA14,tet(B),aac(3)-IIa,aadA2,aph(3'')-Ib,aph(6)-Id,aadA1,aph(3')-Ia,blaTEM-1B,cmlA1,sul3,sul2	IncFIB(AP001918),IncX4,Col(MG828),IncI1,IncFII	iss,gad,mchF,lpfA,cma,iroN	-	Illumina MiSeq	ERS5336257	ERX4713351	ERR4843565
180427_0771_S12_L001	Poland	71170	poultry	746	tet(A),blaTEM-1C	IncX1,IncFIB(AP001918),ColpVC,IncFII,IncI2	iss,gad,mchF,astA,iroN	-	Illumina MiSeq	ERS5336258	ERX4713352	ERR4843566
180427_0772_S20_L001	Poland	71170	poultry	410	aph(3')-Ia,blaTEM-1B,sul2	IncFIB(AP001918),IncFIA,p0111,IncFII(pHN7A8)	lpfA,cba,cma	-	Illumina MiSeq	ERS5336259	ERX4713353	ERR4843567
180427_0773_S29_L001	Poland	71170	poultry	542	dfrA1,tet(A),aadA1,blaTEM-1B,sul1,qnrS1	IncFIB(AP001918),IncY,IncN,IncFII	iss,gad,mchF,iroN	-	Illumina MiSeq	ERS5336260	ERX4713354	ERR4843568
180427_0774_S37_L001	Poland	71170	poultry	Unknown	dfrA1,tet(A),aadA1,blaTEM-1B,sul1,qnrB19	IncFIB(K)	gad,astA	-	Illumina MiSeq	ERS5336261	ERX4713355	ERR4843569
180427_0775_S45_L001	Poland	71170	poultry	746	tet(A),strA,aph(6)-Id,blaTEM-1B,qnrS1	p0111,IncN	iss,gad	-	Illumina MiSeq	ERS5336262	ERX4713356	ERR4843570
180510_0796_S25_L001	Poland	71170	poultry	359	tet(A),aac(3)-VIa,aadA1,blaTEM-1C,sul1	IncFIB(AP001918),IncFIC(FII),IncFII(pRSB107),IncI1,IncI2	iss,mchF,tsh,lpfA,cba,cma,iroN	-	Illumina MiSeq	ERS5336263	ERX4713357	ERR4843571
180510_0797_S31_L001	Poland	71180	poultry	226	tet(B),blaTEM-1B	IncFIB(AP001918),IncFIC(FII),IncI1,Col156	iss,mchF,astA,iroN	-	Illumina MiSeq	ERS5336264	ERX4713358	ERR4843572
180510_0798_S37_L001	Poland	71180	poultry	10	tet(A),blaTEM-1B,floR,qnrB19	IncFIB(AP001918),IncI1,Col156,IncFII,IncI2	iss	-	Illumina MiSeq	ERS5336265	ERX4713359	ERR4843573
180510_0799_S43_L001	Poland	71180	poultry	117	dfrA5,tet(A),aph(3'')-Ib,aph(6)-Id,blaTEM-1B,sul2	IncFIB(AP001918),IncQ1,IncFII	mchC,iss,mchF,pic,vat,lpfA,mchB,astA,iroN,ireA	-	Illumina MiSeq	ERS5336266	ERX4713360	ERR4843574
180510_0800_S4_L001	Poland	71180	poultry	4516	dfrA1,tet(A),sul2	IncFIB(AP001918),IncFII(29),Col(MG828),IncI1,IncFII	iss,gad,cma,astA,iroN	-	Illumina MiSeq	ERS5336267	ERX4713361	ERR4843575
180510_0801_S9_L001	Poland	71180	poultry	10	tet(A),blaTEM-1B,qnrS1	IncX1,IncFIB(AP001918),IncX4,p0111,IncFII	iss,cma,iroN	-	Illumina MiSeq	ERS5336268	ERX4713362	ERR4843576
180510_0802_S14_L001	Poland	71180	poultry	4516	dfrA1,tet(A),sul2	IncFIB(AP001918),IncFII(29),Col(MG828),IncI1,IncFII	iss,gad,cma,astA,iroN	-	Illumina MiSeq	ERS5336269	ERX4713363	ERR4843577
180510_0803_S20_L001	Poland	71180	poultry	1431	blaTEM-1B,floR	IncFIB(AP001918),IncFIC(FII),IncI1,IncFII(pCoo),IncI2	iss,capU,tsh,lpfA,cma,iroN	-	Illumina MiSeq	ERS5336270	ERX4713364	ERR4843578
180510_0804_S26_L001	Poland	71180	poultry	1196	dfrA12,aadA2,aadA1,blaTEM-1B,cmlA1,sul3	IncFIB(AP001918),IncR,IncFIC(FII),IncFIB(pLF82)	mchC,iss,mchF,tsh,lpfA,cba,cma,mchB,iha,iroN	-	Illumina MiSeq	ERS5336271	ERX4713365	ERR4843579
180510_0805_S32_L001	Poland	71180	poultry	226	tet(B),blaTEM-1B	IncFIB(AP001918),IncFIC(FII),IncI1,Col156	iss,gad,mchF,astA,iroN	-	Illumina MiSeq	ERS5336272	ERX4713366	ERR4843580
180510_0806_S38_L001	Poland	71180	poultry	189	blaTEM-1B	IncFII(29),IncX4,ColpVC,IncFIB(pLF82)	nleB,eae,espA,espJ,tir,tccP,nleA,cif,astA,espF,espB	-	Illumina MiSeq	ERS5336273	ERX4713367	ERR4843581
180510_0807_S44_L001	Poland	70040	swine	1244	tet(A),strA,aph(6)-Id,aadA1,blaTEM-1B	Col8282,IncN,IncFII	cba,iha,aaiC,katP,ireA,celb	EAEC	Illumina MiSeq	ERS5336274	ERX4713368	ERR4843582
180510_0808_S5_L001	Poland	70040	swine	155	strA,aph(6)-Id,blaTEM-1B,qnrS1	IncX1,IncR,IncY	lpfA	-	Illumina MiSeq	ERS5336275	ERX4713369	ERR4843583
180510_0809_S10_L001	Poland	70040	swine	1115	dfrA12,tet(A),aadA2,aadA1,blaTEM-1B,cmlA1,sul3	IncY,Col(MG828)	iss,gad	-	Illumina MiSeq	ERS5336276	ERX4713370	ERR4843584
180510_0810_S15_L001	Poland	70040	swine	93	-	IncFIB(AP001918),IncFIA,IncFII(pSE11),IncFII	gad,stb,astA,aaiC	ETEC	Illumina MiSeq	ERS5336277	ERX4713371	ERR4843585
180510_0811_S21_L001	Poland	70040	swine	2303	tet(A),aadA1,sul1	IncY,IncI1,Col156	iss,lpfA,celb	-	Illumina MiSeq	ERS5336278	ERX4713372	ERR4843586
180510_0812_S27_L001	Poland	70040	swine	648	dfrA1,tet(A),aph(3'')-Ib,aph(6)-Id,aadA1,blaTEM-1B,sul1,sul2	IncFIB(AP001918),IncFIC(FII),IncI1,IncFII(pCoo),IncQ1	iss,gad,mchF,lpfA,eilA,iroN,air	-	Illumina MiSeq	ERS5336279	ERX4713373	ERR4843587
180510_0813_S33_L001	Poland	70060	swine	23	tet(A),strA,aph(6)-Id,blaTEM-1B,floR,sul2	IncFIB(AP001918),IncFIC(FII),IncI1,IncQ1	iss,gad,mchF,tsh,lpfA,iroN,ireA	-	Illumina MiSeq	ERS5336280	ERX4713374	ERR4843588
180510_0814_S39_L001	Poland	70060	swine	10	-	IncFII(pHN7A8)	-	-	Illumina MiSeq	ERS5336281	ERX4713375	ERR4843589
180510_0815_S45_L001	Poland	70060	swine	93	tet(A)	IncFIB(AP001918),IncFIA	gad,stb,astA,aaiC	ETEC	Illumina MiSeq	ERS5336282	ERX4713376	ERR4843590
180510_0816_S1_L001	Poland	70060	swine	641	tet(B),aph(3'')-Ib,aph(6)-Id	IncFIB(AP001918),IncFII(pCoo)	iss,lpfA	-	Illumina MiSeq	ERS5336283	ERX4713377	ERR4843591
180510_0817_S6_L001	Poland	70060	swine	10	dfrA1,tet(B),aadA1,sul3	IncY,IncFII	iss,gad	-	Illumina MiSeq	ERS5336284	ERX4713378	ERR4843592
180510_0818_S11_L001	Poland	70060	swine	10	dfrA12,tet(B),tet(M),aadA2,aadA1,blaTEM-1A,cmlA1,sul3	IncFIB(K),IncR	gad	-	Illumina MiSeq	ERS5336285	ERX4713379	ERR4843593
180510_0819_S16_L001	Poland	70060	swine	1112	mph(B),dfrA1,tet(B),aadA2,aph(3'')-Ib,aph(6)-Id,aadA1,blaTEM-1B,cmlA1,sul3,sul1,sul2	IncFIB(AP001918),IncR,IncHI2A,IncHI2,IncQ1,IncFII	sepA,fedF	-	Illumina MiSeq	ERS5336286	ERX4713380	ERR4843594
180510_0820_S22_L001	Poland	70060	swine	10	lnu(G),tet(B),aadA1,sul1	IncFIA(HI1),IncFIB(AP001918),IncHI1A,IncHI1B(R27),IncY,IncFII(pHN7A8)	iss	-	Illumina MiSeq	ERS5336287	ERX4713381	ERR4843595
180510_0821_S28_L001	Poland	70060	swine	1112	mph(B),dfrA1,tet(B),aadA2,aph(3'')-Ib,aph(6)-Id,aadA1,blaTEM-1B,cmlA1,sul3,sul1,sul2	IncFIB(AP001918),IncR,IncHI2A,IncHI2,IncQ1,IncFII	sepA,fedF	-	Illumina MiSeq	ERS5336288	ERX4713382	ERR4843596
180510_0822_S34_L001	Poland	70060	swine	10	dfrA1,tet(B),aadA1,sul3	IncY,IncFII	iss	-	Illumina MiSeq	ERS5336289	ERX4713383	ERR4843597
180510_0831_S41_L001	Poland	70020	swine	993	mef(B),dfrA12,tet(A),aadA2,aadA1,blaTEM-1A,cmlA1,sul3	IncI1,IncFII(pHN7A8),Col156	iss,gad,cba,cma,iha,stx2A,sta1,stx2B	STEC	Illumina MiSeq	ERS5336290	ERX4713384	ERR4843598
180510_0832_S3_L001	Poland	70020	swine	993	mef(B),dfrA12,tet(A),aadA2,aadA1,blaTEM-1A,cmlA1,sul3	IncI1,IncFII(pHN7A8),Col156	iss,gad,cba,cma,iha,stx2A,sta1,stx2B	STEC	Illumina MiSeq	ERS5336291	ERX4713385	ERR4843599
180510_0833_S8_L001	Poland	70020	swine	744	mph(A),dfrA17,tet(B),aph(3'')-Ib,aadA5,aph(6)-Id,blaTEM-1B,catA1,sul1,sul2	IncX1,IncR,IncQ1,IncFII	gad	-	Illumina MiSeq	ERS5336292	ERX4713386	ERR4843600
180510_0834_S13_L001	Poland	70020	swine	165	tet(A),aac(3)-VIa,aadA1,blaTEM-1B,sul1	IncFIB(AP001918),IncFII(pRSB107),ColE10,IncI1,IncFII(pCoo)	stb,astA,sepA,sta1	ETEC	Illumina MiSeq	ERS5336293	ERX4713387	ERR4843601
180510_0835_S18_L001	Poland	70020	swine	8237	blaTEM-1B	IncFII(29),IncFIB(pB171),IncI1	stb,capU,cma,sta1	ETEC	Illumina MiSeq	ERS5336294	ERX4713388	ERR4843602
180510_0836_S24_L001	Poland	70020	swine	10	tet(B),aph(3'')-Ib,aph(6)-Id	Col(MG828),IncFII(pRSB107),Col156,IncFII	iss,capU,iha,aaiC,katP,celb	EAEC	Illumina MiSeq	ERS5336295	ERX4713389	ERR4843603
180525_0844_S25_L001	Poland	70020	swine	993	tet(B),aadA2,aadA1,blaTEM-1B,cmlA1,sul3	IncHI2A,IncFII(pHN7A8),IncHI2	iss,gad,cba,cma,stx2A,sta1,stx2B	STEC	Illumina MiSeq	ERS5336296	ERX4713390	ERR4843604
180525_0845_S31_L001	Poland	70020	swine	641	lnu(G),tet(B),tet(A),aadA1,sul1	IncFIA(HI1),IncFIB(AP001918),IncHI1A,IncHI1B(R27),IncFII	gad,lpfA,fedF	-	Illumina MiSeq	ERS5336297	ERX4713391	ERR4843605
180525_0846_S36_L001	Poland	70020	swine	5409	dfrA12,tet(M),tet(A),aadA2,aadA1,blaTEM-1B,cmlA1,sul3	IncX1,p0111,IncI2	iss,gad,lpfA,astA	-	Illumina MiSeq	ERS5336298	ERX4713392	ERR4843606
180525_0847_S41_L001	Poland	70160	swine	410	tet(A),aph(3'')-Ib,aph(6)-Id,blaTEM-1B,sul2	IncFIB(AP001918),IncY,IncFII(pRSB107),IncQ1	iss,gad,mchF,tsh,lpfA,cba,cma,astA,iroN	-	Illumina MiSeq	ERS5336299	ERX4713393	ERR4843607
180525_0848_S2_L001	Poland	70160	swine	641	-	IncFIB(AP001918),IncFII	gad,lpfA,fedF	-	Illumina MiSeq	ERS5336300	ERX4713394	ERR4843608
180525_0849_S8_L001	Poland	70160	swine	10	-	-	iss,gad	-	Illumina MiSeq	ERS5336301	ERX4713395	ERR4843609
180525_0850_S14_L001	Poland	70160	swine	641	-	IncFIB(AP001918),IncFII	lpfA,fedF	-	Illumina MiSeq	ERS5336302	ERX4713396	ERR4843610
180525_0851_S20_L001	Poland	70160	swine	117	-	IncFIB(AP001918),IncFIC(FII),Col156	mchC,iss,mchF,pic,vat,lpfA,mchB,astA,katP,iroN	-	Illumina MiSeq	ERS5336303	ERX4713397	ERR4843611
180525_0852_S26_L001	Poland	70160	swine	1112	blaTEM-1A,qnrS1	IncX1,IncFIB(AP001918),IncFII	sepA,fedF	-	Illumina MiSeq	ERS5336304	ERX4713398	ERR4843612
180525_0853_S32_L001	Poland	70160	swine	398	tet(B)	-	gad	-	Illumina MiSeq	ERS5336305	ERX4713399	ERR4843613
180525_0854_S37_L001	Poland	70160	swine	58	tet(B)	IncFIB(AP001918),IncFII(pCoo)	iss,gad,lpfA	-	Illumina MiSeq	ERS5336306	ERX4713400	ERR4843614
180525_0855_S42_L001	Poland	70160	swine	137	tet(A),aph(3'')-Ib,aph(6)-Id,aph(3')-Ia,blaTEM-1B,sul2	IncFIB(AP001918),IncI1,IncFII(pHN7A8),IncQ1	nleB,ehxA,eae,iss,espA,gad,espJ,etpD,perA,nleC,tir,nleA,iha,cif,astA,espF,espB,katP	-	Illumina MiSeq	ERS5336307	ERX4713401	ERR4843615
180525_0856_S3_L001	Poland	70160	swine	5876	tet(M),aadA1,cmlA1,floR,sul3	IncI1,Col156,IncFII	iss,gad,astA,eilA,katP,air,celb	-	Illumina MiSeq	ERS5336308	ERX4713402	ERR4843616
180525_0857_S9_L001	Poland	70110	swine	3888	strA,aph(6)-Id	-	gad,astA	-	Illumina MiSeq	ERS5336309	ERX4713403	ERR4843617
180525_0858_S15_L001	Poland	70110	swine	398	tet(B),aadA1,blaTEM-1B	IncX1,IncFIB(AP001918),IncFIA,IncFIC(FII)	iss,gad,mchF,cma,iroN	-	Illumina MiSeq	ERS5336310	ERX4713404	ERR4843618
180525_0859_S21_L001	Poland	70110	swine	1716	dfrA1,tet(B),aadA2,aadA24,strA,aph(6)-Id,blaTEM-1B,cmlA1,sul3,qnrS1	IncX1,IncFIB(AP001918),IncI1	iss,gad	-	Illumina MiSeq	ERS5336311	ERX4713405	ERR4843619
180525_0860_S27_L001	Poland	70110	swine	867	aadA1	-	-	-	Illumina MiSeq	ERS5336312	ERX4713406	ERR4843620
180525_0861_S33_L001	Poland	70110	swine	10	dfrA12,tet(A),aadA1,sul3	IncY	-	-	Illumina MiSeq	ERS5336313	ERX4713407	ERR4843621
180525_0862_S38_L001	Poland	70110	swine	10	-	IncFIB(AP001918),IncFIA,IncFIC(FII),IncFII	lpfA,fedF	-	Illumina MiSeq	ERS5336314	ERX4713408	ERR4843622
180525_0863_S43_L001	Poland	70110	swine	206	tet(B),strA,aph(6)-Id,blaTEM-1B	IncR,IncX5	gad	-	Illumina MiSeq	ERS5336315	ERX4713409	ERR4843623
180525_0864_S4_L001	Poland	70110	swine	10	tet(B),strA,aph(6)-Id	IncFIB(AP001918),p0111	iss	-	Illumina MiSeq	ERS5336316	ERX4713410	ERR4843624
180525_0865_S10_L001	Poland	70110	swine	542	-	-	iss	-	Illumina MiSeq	ERS5336317	ERX4713411	ERR4843625
180525_0866_S16_L001	Poland	70110	swine	189	tet(B),strA,aph(6)-Id,blaTEM-1B,floR	IncFIB(AP001918),IncN	-	-	Illumina MiSeq	ERS5336318	ERX4713412	ERR4843626
180717_0931_S34_L001	Poland	71160	poultry	48	tet(A),blaTEM-1B,sul2,qnrS1,qnrB19	IncX1,p0111,Col440I,IncN	gad,astA	-	Illumina MiSeq	ERS5336319	ERX4713413	ERR4843627
180717_0932_S60_L001	Poland	70020	swine	165	tet(A),aac(3)-VIa,aadA1,blaTEM-1B,sul1	IncFIB(AP001918),ColE10,IncI1	gad,stb,astA,sepA,sta1	ETEC	Illumina MiSeq	ERS5336320	ERX4713414	ERR4843628
180717_0954_S63_L001	Poland	71140	poultry	1286	dfrA1,blaTEM-1B,sul2	p0111,IncI1	-	-	Illumina MiSeq	ERS5336321	ERX4713415	ERR4843629
180724_0957_S5_L001	Poland	70040	swine	1115	dfrA12,tet(A),aadA2,aadA1,blaTEM-1B,cmlA1,sul3	IncY,Col(MG828)	iss,gad	-	Illumina MiSeq	ERS5336322	ERX4713416	ERR4843630
180724_0958_S9_L001	Poland	70040	swine	10	aph(3'')-Ib,aph(6)-Id,blaTEM-1B,sul2,qnrS1	IncX1,IncR,IncFII	-	-	Illumina MiSeq	ERS5336323	ERX4713417	ERR4843631
180724_0968_S25_L001	Poland	71140	poultry	1286	dfrA1,blaTEM-1B,sul2	p0111,IncI1	-	-	Illumina MiSeq	ERS5336324	ERX4713418	ERR4843632
180724_0969_S29_L001	Poland	71140	poultry	2491	tet(A),blaTEM-1B,qnrB19	IncY	iss,gad	-	Illumina MiSeq	ERS5336325	ERX4713419	ERR4843633
180724_0970_S34_L001	Poland	71140	poultry	4516	dfrA1,tet(A),sul2	IncFIB(AP001918),IncI1,IncFII	iss,gad,cma,iroN	-	Illumina MiSeq	ERS5336326	ERX4713420	ERR4843634
180724_0971_S2_L001	Poland	71140	poultry	533	tet(B),blaTEM-1B,sul2,qnrS1	IncX1,IncFIB(AP001918),IncFII(pAMA1167-NDM-5),IncFIA,IncX4	iss,gad,lpfA,astA	-	Illumina MiSeq	ERS5336327	ERX4713421	ERR4843635
180724_0972_S7_L001	Poland	71140	poultry	1011	dfrA12,tet(A),aadA2,blaTEM-1B,catA1,sul1	IncFIB(AP001918),IncX4,IncFII	iss,gad,cma,eilA,iroN,air	-	Illumina MiSeq	ERS5336328	ERX4713422	ERR4843636
180724_0973_S11_L001	Poland	71140	poultry	533	tet(B),blaTEM-1B,sul2,qnrS1	IncX1,IncFIB(AP001918),IncFII(pAMA1167-NDM-5),IncFIA,IncX4	iss,gad,lpfA,astA	-	Illumina MiSeq	ERS5336329	ERX4713423	ERR4843637
180724_0974_S16_L001	Poland	71140	poultry	533	tet(B),blaTEM-1B,sul2,qnrS1	IncX1,IncFIB(AP001918),IncFII(pAMA1167-NDM-5),IncFIA,IncX4	iss,gad,lpfA,astA	-	Illumina MiSeq	ERS5336330	ERX4713424	ERR4843638
180724_0975_S21_L001	Poland	71160	poultry	522	tet(A),blaTEM-1B,sul2	IncX1,p0111,ColE10	iss,gad,astA	-	Illumina MiSeq	ERS5336331	ERX4713425	ERR4843639
180724_0976_S26_L001	Poland	71160	poultry	Unknown	tet(B),blaTEM-1D,sul2	IncX1,IncFIB(AP001918),p0111,ColE10,IncFII	iss,gad,cma,iroN	-	Illumina MiSeq	ERS5336332	ERX4713426	ERR4843640
180724_0977_S30_L001	Poland	71160	poultry	1630	dfrA16,dfrA14,tet(A),aadA2,aph(3'')-Ib,aph(6)-Id,aadA1,blaTEM-1B,blaCARB-2,cmlA1,sul3,sul2,qnrB19	IncX1,p0111,Col156	iss,gad	-	Illumina MiSeq	ERS5336333	ERX4713427	ERR4843641
180724_0978_S35_L001	Poland	71160	poultry	1630	dfrA16,dfrA14,tet(A),aadA2,aph(3'')-Ib,aph(6)-Id,aadA1,blaTEM-1B,blaCARB-2,cmlA1,sul3,sul2,qnrB19	IncX1,p0111,Col156	iss,gad	-	Illumina MiSeq	ERS5336334	ERX4713428	ERR4843642
180724_0979_S3_L001	Poland	71160	poultry	6050	tet(A),blaTEM-1B	IncX1,IncFIB(AP001918),IncFII(pCoo)	iss,gad,cma,iroN	-	Illumina MiSeq	ERS5336335	ERX4713429	ERR4843643
180724_0980_S8_L001	Poland	71160	poultry	Unknown	tet(B),blaTEM-1D,sul2	IncX1,IncFIB(AP001918),p0111,ColE10,IncFII	iss,gad,cma,iroN	-	Illumina MiSeq	ERS5336336	ERX4713430	ERR4843644
180724_0981_S12_L001	Poland	71160	poultry	522	tet(A),blaTEM-1B,sul2	IncX1,p0111,ColE10	iss,gad,astA	-	Illumina MiSeq	ERS5336337	ERX4713431	ERR4843645
180724_0983_S22_L001	Poland	71160	poultry	6050	tet(A),blaTEM-1B	IncX1,IncFIB(AP001918),IncFII(pCoo)	iss,gad,cma,iroN	-	Illumina MiSeq	ERS5336338	ERX4713432	ERR4843646
180727_1018_S40_L001	Poland	71140	poultry	2491	tet(A),blaTEM-1B,qnrB19	IncY	iss,gad	-	Illumina MiSeq	ERS5336339	ERX4713433	ERR4843647
180727_1019_S44_L001	Poland	71140	poultry	1594	blaTEM-1B,qnrS1	IncX1,IncFIB(AP001918),IncI1,IncFII	iss,gad,iha,astA	-	Illumina MiSeq	ERS5336340	ERX4713434	ERR4843648
180817_1124_S2_L001	Poland	71160	poultry	350	dfrA1,tet(B),aph(3'')-Ib,aph(6)-Id,aadA1,aph(3')-Ia,blaTEM-1B,sul2	IncFIB(AP001918),IncFII	iss,gad,iha,astA,eilA,ireA,air	-	Illumina MiSeq	ERS5336341	ERX4713435	ERR4843649
200302001_S53	Germany	20030	swine	118	-	IncFIA	iss,gad,aaiC,eilA,air	EAEC	Illumina NextSeq 550	ERS5336342	ERX4713436	ERR4843650
200302003_S57	Germany	20030	swine	10	dfrA1,tet(A),aadA1,blaTEM-1B,sul3	IncFIB(AP001918),IncFIA,IncFIC(FII),Col(MG828)	gad,astA	-	Illumina NextSeq 550	ERS5336343	ERX4713437	ERR4843651
200302004_S55	Germany	20030	swine	10	dfrA1,tet(B),aph(3'')-Ib,aph(6)-Id,sul2	IncFII(29),Col(MG828),IncFII(pCoo)	iss,mchF,cba,katP	-	Illumina NextSeq 550	ERS5336344	ERX4713438	ERR4843652
200302005_S59	Germany	20030	swine	10	dfrA12,tet(A),aadA2,blaTEM-1B,sul3,sul1	IncX1,IncFIB(AP001918),IncR,IncFIC(FII)	capU	-	Illumina NextSeq 550	ERS5336345	ERX4713439	ERR4843653
200302006_S54	Germany	20030	swine	101	mph(A),tet(B),blaCTX-M-1	IncFIB(AP001918),IncFIA,IncFIC(FII),IncN	iss,gad,mchF,lpfA,cma,iroN	-	Illumina NextSeq 550	ERS5336346	ERX4713440	ERR4843654
200302007_S58	Germany	20030	swine	542	dfrA14,tet(A),aph(3'')-Ib,blaTEM-1B,sul2	IncFIB(AP001918),IncFIC(FII)	iss,mchF,tsh,iroN	-	Illumina NextSeq 550	ERS5336347	ERX4713441	ERR4843655
200302008_S56	Germany	20030	swine	5949	-	Col(MG828),IncFII	gad,lpfA,astA,katP	-	Illumina NextSeq 550	ERS5336348	ERX4713442	ERR4843656
200302011_S60	Germany	20030	swine	4429	dfrA1,tet(A),strA,aph(6)-Id,aadA1,blaTEM-1B,sul3	IncFIB(AP001918)	-	-	Illumina NextSeq 550	ERS5336349	ERX4713443	ERR4843657
200502001_S14	Germany	20050	swine	8553	tet(A),aph(3'')-Ib,aph(6)-Id,sul2	IncI1,IncQ1	-	-	Illumina NextSeq 550	ERS5336350	ERX4713444	ERR4843658
200502002_S15	Germany	20050	swine	10	dfrA1,tet(A),strA,aph(6)-Id,aadA1,blaTEM-1B,catA1,sul3	IncFII	-	-	Illumina NextSeq 550	ERS5336351	ERX4713445	ERR4843659
200502006_S12	Germany	20050	swine	6517	dfrA1,tet(A),aadA1,blaTEM-1B,sul1	p0111,ColRNAI	iss,gad,lpfA,astA	-	Illumina NextSeq 550	ERS5336352	ERX4713446	ERR4843660
200502007_S60	Germany	20050	swine	48	tet(B),tet(A),strA,aph(6)-Id,aadA1,blaTEM-1B	IncX1,IncY	gad	-	Illumina NextSeq 550	ERS5336353	ERX4713447	ERR4843661
200502010_S11	Germany	20050	swine	542	tet(B),aadA1	IncFIB(AP001918)	-	-	Illumina NextSeq 550	ERS5336354	ERX4713448	ERR4843662
200502013_S50	Germany	20050	swine	117	mef(C),mph(G),tet(B),aph(3'')-Ib,aph(6)-Id,aph(3')-Ia	IncFIB(AP001918),IncFII(pRSB107),IncI2	iss,pic,lpfA,astA,katP,iroN,ireA	-	Illumina NextSeq 550	ERS5336355	ERX4713449	ERR4843663
201002001_S26	Germany	20100	swine	117	tet(B),aadA1,sul1,sul2	IncFIB(AP001918),IncFIC(FII)	iss,mchF,vat,lpfA,cma,astA,katP,iroN,ireA	-	Illumina NextSeq 550	ERS5336356	ERX4713450	ERR4843664
201002012_S38	Germany	20100	swine	20	dfrA1,tet(A),aph(3'')-Ib,aph(6)-Id,aadA1,sul1,sul2	IncI1,IncQ1	nleB,eae,iss,espA,gad,espJ,nleC,tir,cif,espF,espB	-	Illumina NextSeq 550	ERS5336357	ERX4713451	ERR4843665
201002013_S39	Germany	20100	swine	8234	-	IncFIB(AP001918)	iss,aaiC	EAEC	Illumina NextSeq 550	ERS5336358	ERX4713452	ERR4843666
201002014_S40	Germany	20100	swine	906	-	IncFIB(AP001918),IncFIA,IncFII	gad,lpfA,astA	-	Illumina NextSeq 550	ERS5336359	ERX4713453	ERR4843667
201002015_S41	Germany	20100	swine	1716	dfrA1,tet(B),aadA2,aadA1,blaTEM-1A,cmlA1,sul3	p0111,IncFII	iss,gad,tsh	-	Illumina NextSeq 550	ERS5336360	ERX4713454	ERR4843668
201002016_S42	Germany	20100	swine	88	aadA1,sul1	IncFII(29),IncFII(pCoo)	gad,lpfA,astA,sepA,sta1	ETEC	Illumina NextSeq 550	ERS5336361	ERX4713455	ERR4843669
201002017_S37	Germany	20100	swine	8234	-	IncFIB(AP001918)	iss,aaiC	EAEC	Illumina NextSeq 550	ERS5336362	ERX4713456	ERR4843670
201102011_S43	Germany	20110	swine	2166	-	-	nleB,eae,iss,espA,gad,capU,tir,lpfA,espF	-	Illumina NextSeq 550	ERS5336363	ERX4713457	ERR4843671
201102013_S45	Germany	20110	swine	297	-	IncB/O/K/Z	iss,gad,lpfA	-	Illumina NextSeq 550	ERS5336364	ERX4713458	ERR4843672
201102014_S46	Germany	20110	swine	297	-	IncB/O/K/Z	iss,gad,lpfA	-	Illumina NextSeq 550	ERS5336365	ERX4713459	ERR4843673
201102015_S47	Germany	20110	swine	10	tet(B),tet(M),catA1	IncFIA,IncFII(pHN7A8)	iss	-	Illumina NextSeq 550	ERS5336366	ERX4713460	ERR4843674
201102016_S48	Germany	20110	swine	7394	-	-	gad,lpfA	-	Illumina NextSeq 550	ERS5336367	ERX4713461	ERR4843675
201102017_S49	Germany	20110	swine	118	tet(A)	IncFIB(AP001918),IncFIA	iss,gad,stb,astA,aaiC,eilA,air	ETEC	Illumina NextSeq 550	ERS5336368	ERX4713462	ERR4843676
201102018_S50	Germany	20110	swine	118	-	IncFIA	iss,gad,aaiC,eilA,air	EAEC	Illumina NextSeq 550	ERS5336369	ERX4713463	ERR4843677
201402011_S51	Germany	20140	swine	34	tet(B),strA,aph(6)-Id,blaTEM-1B	IncFIB(AP001918),IncR,IncY,IncFIC(FII),IncFII(pRSB107)	gad	-	Illumina NextSeq 550	ERS5336370	ERX4713464	ERR4843678
201402014-S2_S2	Germany	20140	swine	101	dfrA14,tet(B),aph(3'')-Ib,aph(6)-Id,aph(3')-Ia,blaTEM-1B	IncFIB(AP001918),IncFIC(FII),Col(MG828),IncFII(pCoo),Col156,Col(BS512)	iss,gad,mchF,tsh,lpfA,iroN,ireA	-	Illumina NextSeq 550	ERS5336371	ERX4713465	ERR4843679
201402015-S2_S3	Germany	20140	swine	154	lnu(G),blaTEM-1B	-	gad,lpfA	-	Illumina NextSeq 550	ERS5336372	ERX4713466	ERR4843680
201402016-S2_S4	Germany	20140	swine	10	lnu(G),tet(B),blaTEM-1B	IncFIB(AP001918),IncFIB(pKPHS1),IncY	astA	-	Illumina NextSeq 550	ERS5336373	ERX4713467	ERR4843681
201402018-S2_S6	Germany	20140	swine	154	lnu(G),blaTEM-1B	-	gad,lpfA	-	Illumina NextSeq 550	ERS5336374	ERX4713468	ERR4843682
201702002_S49	Germany	20170	swine	117	mef(C),mph(G),tet(B),aph(3'')-Ib,aph(6)-Id,aph(3')-Ia,sul2	IncFIB(AP001918),IncFII(pRSB107),IncI2	iss,pic,lpfA,astA,katP,iroN,ireA	-	Illumina NextSeq 550	ERS5336375	ERX4713469	ERR4843683
201702011-S2_S9	Germany	20170	swine	20	-	IncFIB(AP001918)	nleB,eae,iss,espA,gad,espJ,nleC,tir,nleA,cif,espF,espB	-	Illumina NextSeq 550	ERS5336376	ERX4713470	ERR4843684
202002007_S46	Germany	20200	swine	717	-	IncFIB(AP001918)	gad,aaiC	EAEC	Illumina NextSeq 550	ERS5336377	ERX4713471	ERR4843685
202002011_S27	Germany	20200	swine	23	tet(A),blaTEM-1C	IncFIB(AP001918),IncFII	iss,gad,mchF,lpfA,iroN,cnf1	-	Illumina NextSeq 550	ERS5336378	ERX4713472	ERR4843686
202002012_S28	Germany	20200	swine	2599	mph(A),dfrA17,tet(A),aph(3'')-Ib,aadA5,aph(6)-Id,aac(3)-IId,fosA7,blaTEM-1B,sul1,sul2	IncFIB(AP001918),IncFIC(FII)	iss,gad,lpfA,cma,iroN	-	Illumina NextSeq 550	ERS5336379	ERX4713473	ERR4843687
202002013_S29	Germany	20200	swine	542	dfrA8,tet(M),aadA2,aadA1,blaTEM-1B,cmlA1,sul3	-	-	-	Illumina NextSeq 550	ERS5336380	ERX4713474	ERR4843688
202002015_S45	Germany	20200	swine	34	tet(B),strA,aph(6)-Id,blaTEM-1B	IncFIB(AP001918),IncR	aaiC	EAEC	Illumina NextSeq 550	ERS5336381	ERX4713475	ERR4843689
202002017_S52	Germany	20200	swine	23	tet(A),blaTEM-1C	IncFIB(AP001918),IncFII	iss,gad,mchF,lpfA,iroN,cnf1	-	Illumina NextSeq 550	ERS5336382	ERX4713476	ERR4843690
202002018_S51	Germany	20200	swine	34	tet(B),strA,aph(6)-Id,blaTEM-1B	IncFIB(AP001918),IncR	aaiC	EAEC	Illumina NextSeq 550	ERS5336383	ERX4713477	ERR4843691
206203003_S40	Germany	20620	poultry	752	dfrA1,aadA24,strA,aac(3)-VIa,aph(6)-Id,blaTEM-1B,sul1,sul2	IncFIB(AP001918),IncFIC(FII),Col(MG828),IncI1	nleB,eae,iss,espA,gad,espJ,tir,mchF,tsh,cif,astA,espF,espB,iroN	-	Illumina NextSeq 550	ERS5336384	ERX4713478	ERR4843692
206203011_S31	Germany	20620	poultry	Unknown	lnu(G),dfrA1,tet(A),aadA24,blaTEM-1B,sul2	IncX4,p0111,Col440I,IncI1,IncI2	gad	-	Illumina NextSeq 550	ERS5336385	ERX4713479	ERR4843693
206203012_S32	Germany	20620	poultry	206	lnu(G),lnu(F),dfrA1,aph(3'')-Ib,aph(6)-Id,blaTEM-1B	IncX1,IncX4,IncFIB(pLF82)	iss	-	Illumina NextSeq 550	ERS5336386	ERX4713480	ERR4843694
206203013_S33	Germany	20620	poultry	117	lnu(F),dfrA12,aadA24,aadA1,blaTEM-52C,cmlA1,sul3	IncFIB(AP001918),IncFIC(FII),IncI1,IncI2	mchC,iss,mchF,lpfA,cma,mchB,astA,iroN,ireA	-	Illumina NextSeq 550	ERS5336387	ERX4713481	ERR4843695
206203014_S34	Germany	20620	poultry	206	lnu(G),lnu(F),dfrA1,aph(3'')-Ib,aph(6)-Id,blaTEM-52B	IncX1,IncX4,IncFIB(pLF82)	iss	-	Illumina NextSeq 550	ERS5336388	ERX4713482	ERR4843696
206203015_S35	Germany	20620	poultry	206	lnu(G),lnu(F),dfrA1,aph(3'')-Ib,aph(6)-Id,blaTEM-52B	IncX1,IncX4,IncFIB(pLF82)	iss,gad	-	Illumina NextSeq 550	ERS5336389	ERX4713483	ERR4843697
206203016_S36	Germany	20620	poultry	206	lnu(G),lnu(F),dfrA1,aph(3'')-Ib,aph(6)-Id,blaTEM-52B	IncX1,IncFII(29),IncX4,IncFIB(pLF82)	iss	-	Illumina NextSeq 550	ERS5336390	ERX4713484	ERR4843698
206203017_S37	Germany	20620	poultry	716	lnu(F),dfrA1,aadA24,blaTEM-1B,sul2	IncI1,Col156,IncFIB(pLF82)	-	-	Illumina NextSeq 550	ERS5336391	ERX4713485	ERR4843699
206203018_S38	Germany	20620	poultry	10	dfrA1,aadA1,blaTEM-1B,sul2	IncI1,IncFIB(pLF82),IncI2	iss	-	Illumina NextSeq 550	ERS5336392	ERX4713486	ERR4843700
206203019_S39	Germany	20620	poultry	10	lnu(F),dfrA1,aadA24,blaTEM-1B,sul2	IncX1,p0111,IncI1	iss,astA	-	Illumina NextSeq 550	ERS5336393	ERX4713487	ERR4843701
206303002_S28	Germany	20630	poultry	641	tet(A)	IncFIB(AP001918),IncY,IncFII(pSE11)	iss,gad,etpD,lpfA,astA	-	Illumina NextSeq 550	ERS5336394	ERX4713488	ERR4843702
206303003_S29	Germany	20630	poultry	155	dfrA1,blaTEM-1B,sul2	IncI1	gad,lpfA,astA	-	Illumina NextSeq 550	ERS5336395	ERX4713489	ERR4843703
206303007_S31	Germany	20630	poultry	1429	-	IncY,IncI1,Col440II,IncFII	iss,gad,lpfA,cba,cma,astA	-	Illumina NextSeq 550	ERS5336396	ERX4713490	ERR4843704
206303008_S32	Germany	20630	poultry	155	-	-	gad,lpfA	-	Illumina NextSeq 550	ERS5336397	ERX4713491	ERR4843705
206303009_S33	Germany	20630	poultry	101	tet(A)	IncFIB(AP001918),IncFII(29),IncFIC(FII),ColpVC	mchC,iss,gad,mchF,tsh,lpfA,mchB,iha,iroN	-	Illumina NextSeq 550	ERS5336398	ERX4713492	ERR4843706
206303010_S34	Germany	20630	poultry	206	tet(B),aadA1	Col156	gad	-	Illumina NextSeq 550	ERS5336399	ERX4713493	ERR4843707
207103001_S16	Germany	20710	poultry	1730	blaTEM-1D	IncX1,IncFIB(AP001918),IncFIC(FII)	iss,gad,lpfA,astA	-	Illumina NextSeq 550	ERS5336400	ERX4713494	ERR4843708
207103002_S17	Germany	20710	poultry	69	qnrB19	IncFIB(AP001918),IncB/O/K/Z,IncFII(pRSB107),Col8282	iss,gad,lpfA,cma,iha,astA,eilA,iroN,air	-	Illumina NextSeq 550	ERS5336401	ERX4713495	ERR4843709
207103003_S18	Germany	20710	poultry	135	sul2	IncFIB(AP001918),IncFIC(FII),p0111	iss,gad,mchF,tsh,cba,cma,iroN	-	Illumina NextSeq 550	ERS5336402	ERX4713496	ERR4843710
207103004_S19	Germany	20710	poultry	752	strA,aph(6)-Id	IncFIB(AP001918),IncFIC(FII),p0111,Col(BS512)	nleB,eae,iss,espA,gad,espJ,tir,mchF,tccP,tsh,cif,astA,espF,espB,iroN	-	Illumina NextSeq 550	ERS5336403	ERX4713497	ERR4843711
207103005_S20	Germany	20710	poultry	115	blaTEM-1B	IncFIB(AP001918),IncB/O/K/Z,Col156,IncFII	iss,gad,iha,astA,eilA,celb	-	Illumina NextSeq 550	ERS5336404	ERX4713498	ERR4843712
207103006_S21	Germany	20710	poultry	1684	lnu(G),aadA24,blaTEM-1B	IncX1,IncFIB(AP001918),IncX4,IncI1,Col156,IncFII	iss,gad,cma,iroN	-	Illumina NextSeq 550	ERS5336405	ERX4713499	ERR4843713
207103007_S22	Germany	20710	poultry	1684	lnu(G),aadA24,blaTEM-1B	IncX1,IncFIB(AP001918),IncX4,IncI1,Col156,IncFII	iss,gad,cma,iroN	-	Illumina NextSeq 550	ERS5336406	ERX4713500	ERR4843714
207103008_S23	Germany	20710	poultry	1684	lnu(G),aadA24,blaTEM-1B	IncX1,IncFIB(AP001918),IncX4,IncI1,Col156,IncFII	iss,gad,cma,iroN	-	Illumina NextSeq 550	ERS5336407	ERX4713501	ERR4843715
207103009_S24	Germany	20710	poultry	69	tet(A),blaTEM-1B	IncFIB(AP001918),IncFIC(FII),p0111	iss,gad,mchF,tsh,lpfA,eilA,iroN,air	-	Illumina NextSeq 550	ERS5336408	ERX4713502	ERR4843716
207103010_S25	Germany	20710	poultry	1730	blaTEM-1D	IncX1,IncFIB(AP001918),IncFIC(FII)	iss,gad,lpfA,astA	-	Illumina NextSeq 550	ERS5336409	ERX4713503	ERR4843717
207603001_S6	Germany	20760	poultry	10	blaTEM-1B	IncX4,Col156,IncI2	iss	-	Illumina NextSeq 550	ERS5336410	ERX4713504	ERR4843718
207603002_S7	Germany	20760	poultry	1286	dfrA1,tet(A),blaTEM-1B,sul2	IncI1,Col156,IncI2	-	-	Illumina NextSeq 550	ERS5336411	ERX4713505	ERR4843719
207603003_S8	Germany	20760	poultry	1137	dfrA1,blaTEM-1B,sul2	p0111,IncI1,Col156,IncI2	iss	-	Illumina NextSeq 550	ERS5336412	ERX4713506	ERR4843720
207603004_S9	Germany	20760	poultry	117	tet(A),blaTEM-1C	IncFIB(AP001918),IncFII	iss,mchF,pic,vat,lpfA,astA,iroN,ireA	-	Illumina NextSeq 550	ERS5336413	ERX4713507	ERR4843721
207603005_S10	Germany	20760	poultry	10	blaTEM-1B	IncX4,Col156,IncI2	iss	-	Illumina NextSeq 550	ERS5336414	ERX4713508	ERR4843722
207603006_S11	Germany	20760	poultry	10	blaTEM-1B	IncX4,Col(MG828),Col156	iss	-	Illumina NextSeq 550	ERS5336415	ERX4713509	ERR4843723
207603007_S12	Germany	20760	poultry	1137	lnu(G),dfrA1,blaTEM-1B,cmlA1,sul3,sul2	IncFII(29),p0111,IncI1,Col156	mchC,iss,mchF,mcmA,mchB	-	Illumina NextSeq 550	ERS5336416	ERX4713510	ERR4843724
207603008_S13	Germany	20760	poultry	10	blaTEM-1B	IncX4,Col156,IncI2	iss	-	Illumina NextSeq 550	ERS5336417	ERX4713511	ERR4843725
207603009_S14	Germany	20760	poultry	117	tet(A),blaTEM-55	IncFIB(AP001918),IncFII	iss,mchF,pic,vat,lpfA,astA,iroN,ireA	-	Illumina NextSeq 550	ERS5336418	ERX4713512	ERR4843726
207603010_S15	Germany	20760	poultry	117	tet(A),blaTEM-1C	IncFIB(AP001918),IncFII	iss,mchF,pic,vat,lpfA,astA,iroN,ireA	-	Illumina NextSeq 550	ERS5336419	ERX4713513	ERR4843727
207802011_S41	Germany	20780	poultry	10	dfrA1,blaTEM-1B,sul2	p0111,Col(MG828),IncI1,Col156,IncI2	iss	-	Illumina NextSeq 550	ERS5336420	ERX4713514	ERR4843728
207802012_S42	Germany	20780	poultry	10	aadA2,aadA1,cmlA1	IncFIB(AP001918),IncFIC(FII),IncI1	iss,capU	-	Illumina NextSeq 550	ERS5336421	ERX4713515	ERR4843729
207802013_S43	Germany	20780	poultry	10	dfrA1,blaTEM-1B,sul2	p0111,Col(MG828),IncFII(pSE11),Col440I,IncI1,Col156	iss	-	Illumina NextSeq 550	ERS5336422	ERX4713516	ERR4843730
207802014_S44	Germany	20780	poultry	10	dfrA1,blaTEM-1B,sul2	p0111,IncFII(pSE11),IncI1,Col156	iss	-	Illumina NextSeq 550	ERS5336423	ERX4713517	ERR4843731
207803003_S1	Germany	20780	poultry	1564	tet(A),aadA1,aph(3')-Ia,sul2	IncFIB(AP001918),Col(IMGS31),IncFII,IncA/C2	iss,gad,mchF,astA,iroN	-	Illumina NextSeq 550	ERS5336424	ERX4713518	ERR4843732
207803004_S2	Germany	20780	poultry	1564	tet(A),aadA1,aph(3')-Ia,sul2	IncFIB(AP001918),Col(IMGS31),IncFII,IncA/C2	iss,gad,mchF,astA,iroN	-	Illumina NextSeq 550	ERS5336425	ERX4713519	ERR4843733
207803005_S3	Germany	20780	poultry	1564	tet(A),aadA1,aph(3')-Ia,sul2	IncFIB(AP001918),IncFII,IncA/C2	iss,gad,mchF,astA,iroN	-	Illumina NextSeq 550	ERS5336426	ERX4713520	ERR4843734
207803006_S4	Germany	20780	poultry	1564	tet(A),aadA1,aph(3')-Ia,sul2	IncFIB(AP001918),IncFII,IncA/C2	iss,gad,mchF,astA,iroN	-	Illumina NextSeq 550	ERS5336427	ERX4713521	ERR4843735
207803007_S47	Germany	20780	poultry	1564	tet(A),aadA1,aph(3')-Ia,sul2	IncFIB(AP001918),IncFII,IncA/C2	iss,gad,mchF,astA,iroN	-	Illumina NextSeq 550	ERS5336428	ERX4713522	ERR4843736
207803008_S5	Germany	20780	poultry	1818	dfrA1,tet(A),blaTEM-1B,sul2	IncX1,IncFII(29),IncFII(pSE11),IncI1,IncFII	iss,etpD,lpfA	-	Illumina NextSeq 550	ERS5336429	ERX4713523	ERR4843737
DTU2018-1235-PRJ1147-Escherichia-coli-801103016	Denmark	80110	poultry	752	dfrA1,strA,aph(6)-Id,blaTEM-1B,sul2	IncFIB(AP001918),IncFIC(FII),IncI1,Col156	nleB,eae,iss,espA,gad,espJ,tir,mchF,tsh,cif,astA,espF,espB,iroN	-	Illumina NextSeq 550	ERS5336430	ERX4713524	ERR4843738
DTU2018-1235-PRJ1147-Escherichia-coli-801103018	Denmark	80110	poultry	10	dfrA1,blaTEM-1B,sul2	IncI1,Col156	-	-	Illumina NextSeq 550	ERS5336431	ERX4713525	ERR4843739
DTU2018-1236-PRJ1147-Escherichia-coli-801103020	Denmark	80110	poultry	10	strA,aph(6)-Id	IncFII(pHN7A8)	iss	-	Illumina NextSeq 550	ERS5336432	ERX4713526	ERR4843740
DTU2018-1237-PRJ1147-Escherichia-coli-801303002	Denmark	80130	poultry	10	dfrA1,tet(A),blaTEM-1B,sul2	IncI1	iss	-	Illumina NextSeq 550	ERS5336433	ERX4713527	ERR4843741
DTU2018-1238-PRJ1147-Escherichia-coli-801303004	Denmark	80130	poultry	1551	dfrA1,tet(A),blaTEM-1B,sul2	IncB/O/K/Z,p0111,IncI1,ColpVC	iss,gad,iha,astA,eilA,air	-	Illumina NextSeq 550	ERS5336434	ERX4713528	ERR4843742
DTU2018-1239-PRJ1147-Escherichia-coli-801303006	Denmark	80130	poultry	1551	-	IncB/O/K/Z,p0111,ColpVC	iss,gad,iha,astA,eilA,air	-	Illumina NextSeq 550	ERS5336435	ERX4713529	ERR4843743
DTU2018-1240-PRJ1147-Escherichia-coli-801303008	Denmark	80130	poultry	10	blaTEM-1B	IncFIB(AP001918),IncFIC(FII),IncI1,ColpVC,IncI2	iss,capU	-	Illumina NextSeq 550	ERS5336436	ERX4713530	ERR4843744
DTU2018-1241-PRJ1147-Escherichia-coli-801303010	Denmark	80130	poultry	10	dfrA1,tet(A),blaTEM-1B,sul2	IncI1,IncFII(pHN7A8)	iss,gad,astA	-	Illumina NextSeq 550	ERS5336437	ERX4713531	ERR4843745
DTU2018-1242-PRJ1147-Escherichia-coli-801303012	Denmark	80130	poultry	10	dfrA1,tet(A),blaTEM-1B,sul2	IncI1,Col156	iss	-	Illumina NextSeq 550	ERS5336438	ERX4713532	ERR4843746
DTU2018-1243-PRJ1147-Escherichia-coli-801303014	Denmark	80130	poultry	4993	blaTEM-1B,sul2	IncX1,IncFIB(AP001918),IncFII(pRSB107),ColpVC,IncI2	mchC,iss,gad,mchF,lpfA,cma,mchB,eilA,iroN,air	-	Illumina NextSeq 550	ERS5336439	ERX4713533	ERR4843747
DTU2018-1244-PRJ1147-Escherichia-coli-801303016	Denmark	80130	poultry	1551	-	IncB/O/K/Z,p0111,ColpVC	iss,gad,iha,astA,eilA,air	-	Illumina NextSeq 550	ERS5336440	ERX4713534	ERR4843748
DTU2018-1245-PRJ1147-Escherichia-coli-801303018	Denmark	80130	poultry	1011	dfrA1,aph(3'')-Ib,aph(6)-Id,aadA1,sul1,sul2	IncFIB(AP001918),IncQ1,IncFII,IncI2	iss,gad,cma,eilA,iroN,air	-	Illumina NextSeq 550	ERS5336441	ERX4713535	ERR4843749
DTU2018-1246-PRJ1147-Escherichia-coli-801303020	Denmark	80130	poultry	1286	-	IncFII(29),ColpVC	mchC,iss,mchF,cba,cma,mchB	-	Illumina NextSeq 550	ERS5336442	ERX4713536	ERR4843750
DTU2018-1247-PRJ1147-Escherichia-coli-802303002	Denmark	80230	poultry	10	strA,aph(6)-Id,blaTEM-1B	IncI1,IncFII(pHN7A8)	iss	-	Illumina NextSeq 550	ERS5336443	ERX4713537	ERR4843751
DTU2018-1248-PRJ1147-Escherichia-coli-802303004	Denmark	80230	poultry	10	dfrA1,tet(A),blaTEM-1B,sul2	p0111,IncI1	iss	-	Illumina NextSeq 550	ERS5336444	ERX4713538	ERR4843752
DTU2018-1249-PRJ1147-Escherichia-coli-802303006	Denmark	80230	poultry	10	dfrA1,blaTEM-1B,sul2	IncI1	iss,astA	-	Illumina NextSeq 550	ERS5336445	ERX4713539	ERR4843753
DTU2018-1250-PRJ1147-Escherichia-coli-802303008	Denmark	80230	poultry	10	dfrA1,tet(A),blaTEM-1B,sul2	p0111,IncI1	iss	-	Illumina NextSeq 550	ERS5336446	ERX4713540	ERR4843754
DTU2018-1251-PRJ1147-Escherichia-coli-802303010	Denmark	80230	poultry	10	dfrA1,blaTEM-1B,sul2	p0111,IncI1,IncI2	iss	-	Illumina NextSeq 550	ERS5336447	ERX4713541	ERR4843755
DTU2018-1252-PRJ1147-Escherichia-coli-802303012	Denmark	80230	poultry	10	dfrA1,tet(A),blaTEM-1B,sul2	Col(KPHS6),p0111,IncI1,ColpVC,IncI2	iss	-	Illumina NextSeq 550	ERS5336448	ERX4713542	ERR4843756
DTU2018-1253-PRJ1147-Escherichia-coli-802303014	Denmark	80230	poultry	1472	blaTEM-1B	Col(KPHS6),p0111,IncI1,IncFII(pCoo),Col156	gad,mchF,iha,astA	-	Illumina NextSeq 550	ERS5336449	ERX4713543	ERR4843757
DTU2018-1254-PRJ1147-Escherichia-coli-802303016	Denmark	80230	poultry	10	dfrA1,tet(A),blaTEM-1B,sul2	Col(KPHS6),p0111,IncI1,ColpVC	iss	-	Illumina NextSeq 550	ERS5336450	ERX4713544	ERR4843758
DTU2018-1255-PRJ1147-Escherichia-coli-802303018	Denmark	80230	poultry	10	-	IncY,Col156	iss	-	Illumina NextSeq 550	ERS5336451	ERX4713545	ERR4843759
DTU2018-1256-PRJ1147-Escherichia-coli-802303020	Denmark	80230	poultry	10	-	IncY	iss	-	Illumina NextSeq 550	ERS5336452	ERX4713546	ERR4843760
DTU2018-1257-PRJ1147-Escherichia-coli-803303002	Denmark	80330	poultry	1141	lnu(G),dfrA1,tet(B),aadA24,blaTEM-1B,sul1,sul2	IncFIA(HI1),IncHI1A,IncHI1B(R27),p0111,IncI1,Col156,IncI2	iss	-	Illumina NextSeq 550	ERS5336453	ERX4713547	ERR4843761
DTU2018-1258-PRJ1147-Escherichia-coli-803303004	Denmark	80330	poultry	1472	erm(B),dfrA16,tet(A),aadA2,blaCARB-2,cmlA1,sul3	IncFII(29),Col(KPHS6),IncI1,Col156,IncI2	gad,astA,celb	-	Illumina NextSeq 550	ERS5336454	ERX4713548	ERR4843762
DTU2018-1259-PRJ1147-Escherichia-coli-803303006	Denmark	80330	poultry	1011	lnu(G),dfrA1,blaTEM-1B,sul2	IncX4,ColE10,IncI1,Col156	iss,astA,eilA,ireA,air	-	Illumina NextSeq 550	ERS5336455	ERX4713549	ERR4843763
DTU2018-1260-PRJ1147-Escherichia-coli-803303008	Denmark	80330	poultry	1141	lnu(G),dfrA1,tet(B),strA,aph(6)-Id,aadA1,blaTEM-1B,sul1,sul2	IncFIA(HI1),IncHI1A,IncHI1B(R27),p0111,IncI1,IncFII(pHN7A8),IncI2	iss	-	Illumina NextSeq 550	ERS5336456	ERX4713550	ERR4843764
DTU2018-1261-PRJ1147-Escherichia-coli-803303010	Denmark	80330	poultry	1141	lnu(G),dfrA1,tet(B),aadA1,blaTEM-1B,sul1,sul2	IncFIA(HI1),IncHI1A,Col(KPHS6),IncHI1B(R27),p0111,IncI1,Col156,IncI2	iss	-	Illumina NextSeq 550	ERS5336457	ERX4713551	ERR4843765
DTU2018-1262-PRJ1147-Escherichia-coli-803303012	Denmark	80330	poultry	10	dfrA1,aadA1,blaTEM-1B,sul2	IncFIB(AP001918),IncFIC(FII),IncI1,IncI2	iss,capU	-	Illumina NextSeq 550	ERS5336458	ERX4713552	ERR4843766
DTU2018-1263-PRJ1147-Escherichia-coli-803303014	Denmark	80330	poultry	57	dfrA1,tet(A),aadA1,blaTEM-1B,sul2	IncFIB(AP001918),IncFIC(FII),p0111,IncI1,ColpVC,IncFII	iss,gad,cba,cma,iha,ireA	-	Illumina NextSeq 550	ERS5336459	ERX4713553	ERR4843767
DTU2018-1264-PRJ1147-Escherichia-coli-803303016	Denmark	80330	poultry	10	dfrA1,aadA1,blaTEM-1B,sul2	IncFIB(AP001918),IncFIC(FII),IncI1,ColpVC,IncI2	iss,capU	-	Illumina NextSeq 550	ERS5336460	ERX4713554	ERR4843768
DTU2018-1265-PRJ1147-Escherichia-coli-803303018	Denmark	80330	poultry	648	dfrA16,tet(A),aadA2,aadA1,blaCARB-2,cmlA1,sul3	IncFII(29),IncB/O/K/Z,p0111	gad,lpfA,astA,eilA,air	-	Illumina NextSeq 550	ERS5336461	ERX4713555	ERR4843769
DTU2018-1266-PRJ1147-Escherichia-coli-803303020	Denmark	80330	poultry	57	lnu(G),dfrA1,tet(B),aadA12,blaTEM-1B,sul1	IncFIA(HI1),IncFIB(AP001918),IncHI1A,IncHI1B(R27),IncFIC(FII),IncI1	mchC,iss,gad,mchF,tsh,cma,mchB,iroN,ireA	-	Illumina NextSeq 550	ERS5336462	ERX4713556	ERR4843770
DTU2018-1267-PRJ1147-Escherichia-coli-800202002	Denmark	80020	swine	567	-	IncFIB(AP001918),IncFII(pCoo)	iss,mchF,cba,cma,sfaS,iroN	-	Illumina NextSeq 550	ERS5336463	ERX4713557	ERR4843771
DTU2018-1268-PRJ1147-Escherichia-coli-800202004	Denmark	80020	swine	898	-	IncFIB(AP001918)	gad,lpfA	-	Illumina NextSeq 550	ERS5336464	ERX4713558	ERR4843772
DTU2018-1269-PRJ1147-Escherichia-coli-800202006	Denmark	80020	swine	5662	-	IncFIB(AP001918),IncFII	gad,lpfA,eilA,air	-	Illumina NextSeq 550	ERS5336465	ERX4713559	ERR4843773
DTU2018-1270-PRJ1147-Escherichia-coli-800202008	Denmark	80020	swine	88	lnu(F),dfrA8,tet(A),aadA17,aph(3'')-Ib,aph(6)-Id,blaTEM-1B,sul2	IncFIB(AP001918),IncB/O/K/Z,IncFIC(FII),p0111,ColRNAI,IncN,IncFII	iss,gad,mchF,lpfA,cba,iroN,celb	-	Illumina NextSeq 550	ERS5336466	ERX4713560	ERR4843774
DTU2018-1271-PRJ1147-Escherichia-coli-800202010	Denmark	80020	swine	88	lnu(F),dfrA8,aadA17,aph(3'')-Ib,aph(6)-Id,sul2	IncFIB(AP001918),IncB/O/K/Z,IncFIC(FII),p0111,IncN,IncFII	iss,gad,mchF,lpfA,cba,iroN,celb	-	Illumina NextSeq 550	ERS5336467	ERX4713561	ERR4843775
DTU2018-1272-PRJ1147-Escherichia-coli-800202012	Denmark	80020	swine	58	dfrA5,tet(A),aph(3'')-Ib,aph(6)-Id,blaTEM-1B,sul2	IncFIB(AP001918),IncFII(pCoo),IncQ1,IncFII	iss,gad,capU,mchF,tsh,lpfA,iroN	-	Illumina NextSeq 550	ERS5336468	ERX4713562	ERR4843776
DTU2018-1273-PRJ1147-Escherichia-coli-800202014	Denmark	80020	swine	93	-	IncFIB(AP001918),IncFIA,IncFII	iss,gad,stb,astA,aaiC	ETEC	Illumina NextSeq 550	ERS5336469	ERX4713563	ERR4843777
DTU2018-1274-PRJ1147-Escherichia-coli-800202016	Denmark	80020	swine	3476	-	-	-	-	Illumina NextSeq 550	ERS5336470	ERX4713564	ERR4843778
DTU2018-1275-PRJ1147-Escherichia-coli-800202018	Denmark	80020	swine	23	dfrA1,tet(A),aadA1,sul1	IncX1,IncFIB(AP001918),IncFIC(FII),IncI1	iss,gad,mchF,tsh,lpfA,astA,iroN	-	Illumina NextSeq 550	ERS5336471	ERX4713565	ERR4843779
DTU2018-1276-PRJ1147-Escherichia-coli-800202020	Denmark	80020	swine	93	-	IncFIB(AP001918),IncFIA,p0111,IncFII(pHN7A8),IncFII	gad,stb,astA,aaiC	ETEC	Illumina NextSeq 550	ERS5336472	ERX4713566	ERR4843780
DTU2018-1277-PRJ1147-Escherichia-coli-801802002	Denmark	80180	swine	898	strA,aph(6)-Id	IncR,Col(MG828)	gad,lpfA	-	Illumina NextSeq 550	ERS5336473	ERX4713567	ERR4843781
DTU2018-1278-PRJ1147-Escherichia-coli-800182004	Denmark	80180	swine	101	-	IncFIB(AP001918),IncI2	iss,lpfA,astA	-	Illumina NextSeq 550	ERS5336474	ERX4713568	ERR4843782
DTU2018-1279-PRJ1147-Escherichia-coli-801802006	Denmark	80180	swine	10	aph(3'')-Ib,aph(6)-Id,blaTEM-1B,sul2	p0111	iss,ireA	-	Illumina NextSeq 550	ERS5336475	ERX4713569	ERR4843783
DTU2018-1280-PRJ1147-Escherichia-coli-801802008	Denmark	80180	swine	369	strA,aph(6)-Id	IncFIB(AP001918),IncFIC(FII),IncI1,IncFII	iss,gad,mchF,f17A,lpfA,astA,iroN,f17G	-	Illumina NextSeq 550	ERS5336476	ERX4713570	ERR4843784
DTU2018-1281-PRJ1147-Escherichia-coli-801802010	Denmark	80180	swine	10	tet(B),tet(A),strA,blaTEM-1B,sul2	IncX4,p0111,IncN	iss,cma,ireA	-	Illumina NextSeq 550	ERS5336477	ERX4713571	ERR4843785
DTU2018-1282-PRJ1147-Escherichia-coli-801802012	Denmark	80180	swine	34	dfrA1,tet(A),aadA1,blaTEM-1B,sul3	IncFIB(AP001918),IncFIC(FII),Col(MG828),IncFII	cma	-	Illumina NextSeq 550	ERS5336478	ERX4713572	ERR4843786
DTU2018-1283-PRJ1147-Escherichia-coli-801802014	Denmark	80180	swine	5271	dfrA1,tet(A),aph(3'')-Ib,aph(6)-Id,aadA1,blaTEM-1B,sul1,sul2	IncFIB(AP001918),IncY,IncI1,IncQ1	iss,gad,mchF,tsh,lpfA,astA,iroN,ireA	-	Illumina NextSeq 550	ERS5336479	ERX4713573	ERR4843787
DTU2018-1285-PRJ1147-Escherichia-coli-801802018	Denmark	80180	swine	5271	dfrA1,tet(A),aph(3'')-Ib,aph(6)-Id,aadA1,blaTEM-1B,sul1,sul2	IncFIB(AP001918),IncY,ColRNAI,IncI1,IncQ1	iss,gad,mchF,tsh,lpfA,astA,iroN,ireA	-	Illumina NextSeq 550	ERS5336480	ERX4713574	ERR4843788
DTU2018-1286-PRJ1147-Escherichia-coli-801802020	Denmark	80180	swine	34	-	IncFIB(AP001918)	aaiC	EAEC	Illumina NextSeq 550	ERS5336481	ERX4713575	ERR4843789
DTU2018-1287-PRJ1147-Escherichia-coli-802002002	Denmark	80200	swine	542	aadA1	p0111,IncFII(pCoo)	tsh	-	Illumina NextSeq 550	ERS5336482	ERX4713576	ERR4843790
DTU2018-1288-PRJ1147-Escherichia-coli-802002004	Denmark	80200	swine	542	aadA1	p0111	-	-	Illumina NextSeq 550	ERS5336483	ERX4713577	ERR4843791
DTU2018-1289-PRJ1147-Escherichia-coli-802002006	Denmark	80200	swine	10	dfrA1,tet(A),strA,aph(6)-Id,aadA1,blaTEM-1B,catA1,sul3	IncFIB(AP001918)	-	-	Illumina NextSeq 550	ERS5336484	ERX4713578	ERR4843792
DTU2018-1290-PRJ1147-Escherichia-coli-802002008	Denmark	80200	swine	542	aadA1	-	gad	-	Illumina NextSeq 550	ERS5336485	ERX4713579	ERR4843793
DTU2018-1291-PRJ1147-Escherichia-coli-802002010	Denmark	80200	swine	542	-	-	-	-	Illumina NextSeq 550	ERS5336486	ERX4713580	ERR4843794
DTU2018-1292-PRJ1147-Escherichia-coli-802002012	Denmark	80200	swine	10	-	IncFIB(AP001918)	iss,gad,astA,aaiC	EAEC	Illumina NextSeq 550	ERS5336487	ERX4713581	ERR4843795
DTU2018-1293-PRJ1147-Escherichia-coli-802002014	Denmark	80200	swine	34	tet(B),aadA1	IncFIB(AP001918),IncFIC(FII),Col156,IncI2	-	-	Illumina NextSeq 550	ERS5336488	ERX4713582	ERR4843796
DTU2018-1294-PRJ1147-Escherichia-coli-802002016	Denmark	80200	swine	8553	tet(B),strA,aph(6)-Id,sul2	IncI1	-	-	Illumina NextSeq 550	ERS5336489	ERX4713583	ERR4843797
DTU2018-1295-PRJ1147-Escherichia-coli-802002018	Denmark	80200	swine	1771	-	IncY	gad,lpfA	-	Illumina NextSeq 550	ERS5336490	ERX4713584	ERR4843798
DTU2018-1296-PRJ1147-Escherichia-coli-802002020	Denmark	80200	swine	542	aadA3,sul3	IncY	-	-	Illumina NextSeq 550	ERS5336491	ERX4713585	ERR4843799
DTU2018-1297-PRJ1147-Escherichia-coli-802402002	Denmark	80240	swine	Unknown	-	IncFIB(AP001918),IncFIA,Col440II,IncFII	gad,stb,lpfA,astA,aaiC	ETEC	Illumina NextSeq 550	ERS5336492	ERX4713586	ERR4843800
DTU2018-1298-PRJ1147-Escherichia-coli-802402004	Denmark	80240	swine	5876	aadA1	IncFII	iss,astA,eilA,katP,air	-	Illumina NextSeq 550	ERS5336493	ERX4713587	ERR4843801
DTU2018-1299-PRJ1147-Escherichia-coli-802402006	Denmark	80240	swine	5949	dfrA5,tet(A),aph(3'')-Ib,aph(6)-Id,aadA1,blaTEM-1B,sul2	IncY,IncFII	lpfA,astA,katP	-	Illumina NextSeq 550	ERS5336494	ERX4713588	ERR4843802
DTU2018-1300-PRJ1147-Escherichia-coli-802402008	Denmark	80240	swine	131	dfrA14,tet(A),aph(3'')-Ib,aph(6)-Id,blaTEM-1B,sul2	IncX1,IncFIB(AP001918),IncFIC(FII),Col440II	iss,gad,mchF,tsh,iroN	-	Illumina NextSeq 550	ERS5336495	ERX4713589	ERR4843803
DTU2018-1301-PRJ1147-Escherichia-coli-802402010	Denmark	80240	swine	10	tet(A),aadA1	IncFIB(AP001918),IncFIC(FII),IncI	iss,fedF	-	Illumina NextSeq 550	ERS5336496	ERX4713590	ERR4843804
DTU2018-1302-PRJ1147-Escherichia-coli-802402012	Denmark	80240	swine	1112	-	IncFIB(AP001918),IncFII(pHN7A8)	iss	-	Illumina NextSeq 550	ERS5336497	ERX4713591	ERR4843805
DTU2018-1303-PRJ1147-Escherichia-coli-802402014	Denmark	80240	swine	206	dfrA17,tet(A),aph(3'')-Ib,aadA5,aph(6)-Id,sul2	IncFII(pRSB107),IncFII(pCoo)	mchF,cba,cma,katP	-	Illumina NextSeq 550	ERS5336498	ERX4713592	ERR4843806
DTU2018-1304-PRJ1147-Escherichia-coli-802402016	Denmark	80240	swine	10	tet(A),aadA1	IncFIB(AP001918),IncFIC(FII),IncI	iss,fedF	-	Illumina NextSeq 550	ERS5336499	ERX4713593	ERR4843807
DTU2018-1305-PRJ1147-Escherichia-coli-802402018	Denmark	80240	swine	227	tet(A),aadA2,aadA1,cmlA1,sul3	IncFII(29),IncFIA,IncFIB(pB171),IncFII(pCoo)	iss,capU	-	Illumina NextSeq 550	ERS5336500	ERX4713594	ERR4843808
DTU2018-1306-PRJ1147-Escherichia-coli-802402020	Denmark	80240	swine	10	tet(A),aadA1	IncFIB(AP001918),IncFIC(FII),IncI	iss,fedF	-	Illumina NextSeq 550	ERS5336501	ERX4713595	ERR4843809
DTU2018-1307-PRJ1147-Escherichia-coli-802802002	Denmark	80280	swine	2531	-	IncR,IncY,IncFII	gad,lpfA,astA	-	Illumina NextSeq 550	ERS5336502	ERX4713596	ERR4843810
DTU2018-1308-PRJ1147-Escherichia-coli-802802004	Denmark	80280	swine	9185	-	IncFIB(AP001918),Col(MG828),IncFII(pRSB107)	mchC,iss,gad,mchF,mchB,eilA,stx1A,katP,stx1B,iroN,air	-	Illumina NextSeq 550	ERS5336503	ERX4713597	ERR4843811
DTU2018-1309-PRJ1147-Escherichia-coli-802802006	Denmark	80280	swine	10	-	IncX1	iss	-	Illumina NextSeq 550	ERS5336504	ERX4713598	ERR4843812
DTU2018-1310-PRJ1147-Escherichia-coli-802802008	Denmark	80280	swine	10	-	IncX1	iss	-	Illumina NextSeq 550	ERS5336505	ERX4713599	ERR4843813
DTU2018-1311-PRJ1147-Escherichia-coli-802802010	Denmark	80280	swine	10	-	IncX1	iss	-	Illumina NextSeq 550	ERS5336506	ERX4713600	ERR4843814
DTU2018-1312-PRJ1147-Escherichia-coli-802802012	Denmark	80280	swine	10	-	IncFIB(K),IncHI2A,FIA(pBK30683),IncHI2	iss,gad	-	Illumina NextSeq 550	ERS5336507	ERX4713601	ERR4843815
DTU2018-1313-PRJ1147-Escherichia-coli-802802014	Denmark	80280	swine	23	dfrA1,tet(A),aph(3'')-Ib,aph(6)-Id,aadA1,blaTEM-1C,sul2	IncFIB(AP001918),IncX4,p0111,IncI1,IncFII	iss,gad,mchF,lpfA,sfaS,astA,iroN,cnf1	-	Illumina NextSeq 550	ERS5336508	ERX4713602	ERR4843816
DTU2018-1314-PRJ1147-Escherichia-coli-802802016	Denmark	80280	swine	8551	dfrA1,aph(3'')-Ib,aph(6)-Id,aadA1,aph(3')-Ia,blaTEM-1A,catB2,sul1,sul2	IncX1,IncFIB(AP001918),IncX4,IncFIC(FII),IncI1,Col156,IncQ1	iss,gad,mchF,tsh,lpfA,iroN,celb	-	Illumina NextSeq 550	ERS5336509	ERX4713603	ERR4843817
DTU2018-1315-PRJ1147-Escherichia-coli-802802018	Denmark	80280	swine	101	-	IncFII(29)	mchC,iss,gad,mchF,mcmA,lpfA,cba,cma,mchB,iroN	-	Illumina NextSeq 550	ERS5336510	ERX4713604	ERR4843818
DTU2018-1316-PRJ1147-Escherichia-coli-802802020	Denmark	80280	swine	101	-	IncFII(29)	mchC,iss,mchF,mcmA,lpfA,cba,cma,mchB,iroN	-	Illumina NextSeq 550	ERS5336511	ERX4713605	ERR4843819
DTU2018-1435-PRJ1147-Escherichia-coli-801802016_S19_L001	Denmark	80180	swine	10	tet(B),aph(3'')-Ib,aph(6)-Id,blaTEM-1B,sul2	p0111	iss,gad,cma,ireA	-	Illumina NextSeq 550	ERS5336512	ERX4713606	ERR4843820
DTU2018-1436-PRJ1147-Escherichia-coli-801303004_S20_L001	Denmark	80130	swine	1551	dfrA1,sul2	IncB/O/K/Z,p0111,IncI1,ColpVC	iss,gad,iha,astA,eilA,air	-	Illumina NextSeq 550	ERS5336513	ERX4713607	ERR4843821
DTU2018-245-PRJ1147-Escherichia-coli-800103002_S40_L001	Denmark	80010	poultry	1551	-	IncB/O/K/Z,p0111,ColpVC	iss,gad,iha,astA,eilA,air	-	Illumina NextSeq 550	ERS5336514	ERX4713608	ERR4843822
DTU2018-249-PRJ1147-Escherichia-coli-800103004_S41_L001	Denmark	80010	poultry	1251	sul2	IncFII(29),IncX4,p0111,ColpVC	gad,cba,cma,iha	-	Illumina NextSeq 550	ERS5336515	ERX4713609	ERR4843823
DTU2018-250-PRJ1147-Escherichia-coli-800103006_S42_L001	Denmark	80010	poultry	752	strA,aph(6)-Id	-	nleB,eae,espA,espJ,tir,mchF,tccP,cif,astA,espF,espB	-	Illumina NextSeq 550	ERS5336516	ERX4713610	ERR4843824
DTU2018-251-PRJ1147-Escherichia-coli-800103008_S43_L001	Denmark	80010	poultry	349	-	IncFIB(AP001918),IncFII	iss,gad,mchF,cma,eilA,iroN	-	Illumina NextSeq 550	ERS5336517	ERX4713611	ERR4843825
DTU2018-252-PRJ1147-Escherichia-coli-800103010_S44_L001	Denmark	80010	poultry	57	-	IncFIB(AP001918),IncX4,IncFIC(FII),Col(MG828)	iss,gad,astA,ireA	-	Illumina NextSeq 550	ERS5336518	ERX4713612	ERR4843826
DTU2018-253-PRJ1147-Escherichia-coli-800103012_S45_L001	Denmark	80010	poultry	295	strA,aph(6)-Id,blaTEM-1B	IncFIB(AP001918),IncFII(29),p0111,IncFII(pSE11)	iss,gad,etpD,lpfA	-	Illumina NextSeq 550	ERS5336519	ERX4713613	ERR4843827
DTU2018-255-PRJ1147-Escherichia-coli-800103016	Denmark	80010	poultry	48	-	IncFIB(AP001918),IncX4,IncFIC(FII),Col(MG828),IncI1	gad	-	Illumina NextSeq 550	ERS5336520	ERX4713614	ERR4843828
DTU2018-256-PRJ1147-Escherichia-coli-800103018	Denmark	80010	poultry	2368	-	IncFIB(AP001918),IncFII(29)	gad,astA	-	Illumina NextSeq 550	ERS5336521	ERX4713615	ERR4843829
DTU2018-257-PRJ1147-Escherichia-coli-800103020	Denmark	80010	poultry	746	-	IncFIB(AP001918),Col(MG828),Col156,IncFII	iss,gad,mchF,cma,astA,iroN,celb	-	Illumina NextSeq 550	ERS5336522	ERX4713616	ERR4843830
DTU2018-258-PRJ1147-Escherichia-coli-801103002	Denmark	80110	poultry	10	strA,aph(6)-Id	IncFII(pHN7A8)	iss,celb	-	Illumina NextSeq 550	ERS5336523	ERX4713617	ERR4843831
DTU2018-259-PRJ1147-Escherichia-coli-801103004	Denmark	80110	poultry	101	-	IncFIB(AP001918),IncFIC(FII)	iss,mchF,tsh,lpfA,cba,cma,iha,iroN	-	Illumina NextSeq 550	ERS5336524	ERX4713618	ERR4843832
DTU2018-260-PRJ1147-Escherichia-coli-801103006	Denmark	80110	poultry	10	dfrA1,blaTEM-1B,sul2	IncI1,Col156	-	-	Illumina NextSeq 550	ERS5336525	ERX4713619	ERR4843833
DTU2018-261-PRJ1147-Escherichia-coli-801103008	Denmark	80110	poultry	1611	-	IncFIB(AP001918),IncFII	iss,gad,lpfA,iroN	-	Illumina NextSeq 550	ERS5336526	ERX4713620	ERR4843834
DTU2018-262-PRJ1147-Escherichia-coli-801103010	Denmark	80110	poultry	10	dfrA1,blaTEM-1B,sul2	IncI1,Col156	iss,astA	-	Illumina NextSeq 550	ERS5336527	ERX4713621	ERR4843835
DTU2018-263-PRJ1147-Escherichia-coli-801103012	Denmark	80110	poultry	10	dfrA1,blaTEM-1B,sul2	Col(MG828),IncI1,Col156	iss,astA	-	Illumina NextSeq 550	ERS5336528	ERX4713622	ERR4843836
DTU2018-265-PRJ1147-Escherichia-coli-801103014	Denmark	80110	poultry	1056	-	IncFIB(AP001918),IncFII	iss,gad,mchF,lpfA,cma,iroN	-	Illumina NextSeq 550	ERS5336529	ERX4713623	ERR4843837

## Sheet: Percentage of resistant Ecoli
Percentage of resistant E. coli isolates in AMR classes by country											* Numbers are percentage of resistant E. coli isolates
Country	Macrolide	Trimethoprim	Tetracycline	Aminoglycoside	Fosfomycin	Beta_lactam	Phenicol	Sulphonamide	Colistin	Fluoroquinolone
Denmark	8	40	34	45	0	43	5	48	0	0
France	12	32	72	72	0	46	16	68	0	0
Germany	16	36	47	46	1	53	14	40	0	1
Netherlands	16	45	63	55	1	53	16	53	0	1
Poland	7	33	72	54	0	69	23	56	0	19
Spain	16	63	77	76	0	69	33	65	2	5
Percentage of resistant E. coli isolates in AMR classes by host
Host	Macrolide	Trimethoprim	Tetracycline	Aminoglycoside	Fosfomycin	Beta_lactam	Phenicol	Sulphonamide	Colistin	Fluoroquinolone
poultry	12	46	50	41	0	72	13	54	0	8
swine	11	36	63	67	1	44	17	48	1	4
veal	17	43	67	61	1	49	25	58	0	1
Percentage of resistant E. coli isolates in AMR genes by country
Country	tet(A)	blaTEM-1B	sul2	aadA1	aph(6)-Id	dfrA1	sul1	tet(B)	aph(3)-Ib	strA	sul3	aadA2	cmlA1	tet(M)	aph(3)-Ia	blaTEM-1A	mph(B)	catA1	dfrA12	Other_genes
Denmark	27	39	40	24	24	32	9	8	13	12	6	3	3	0	1	1	0	1	0	26
France	60	30	36	34	52	22	28	10	26	26	12	2	2	6	16	16	12	6	0	24
Germany	35	39	29	27	18	26	8	13	10	7	12	6	7	7	13	2	1	2	5	32
Netherlands	47	40	44	29	41	35	17	22	19	21	6	3	2	7	2	8	13	10	2	20
Poland	45	60	33	36	27	19	18	27	18	9	18	15	15	3	4	5	2	3	9	51
Spain	56	58	30	56	31	30	28	23	20	10	35	35	25	13	2	8	3	9	21	65
Percentage of resistant E. coli isolates in AMR genes by host
Host	tet(A)	blaTEM-1B	sul2	aadA1	aph(6)-Id	dfrA1	sul1	tet(B)	aph(3)-Ib	strA	sul3	aadA2	cmlA1	tet(M)	aph(3)-Ia	blaTEM-1A	mph(B)	catA1	dfrA12	Other_genes
poultry	38	61	45	21	22	35	13	12	13	8	7	7	7	1	3	2	0	5	2	46
swine	40	36	23	42	31	18	14	21	18	13	21	15	12	5	3	3	2	2	10	19
veal	56	33	40	39	43	32	26	19	20	23	13	6	5	15	14	14	16	11	5	18
The most prevalent five AMR genes by country
Top 5 AMR	Denmark		Top 5 AMR	France		Country	Germany		Top 5 AMR	Netherlands		Top 5 AMR	Poland		Top 5 AMR	Spain
sul2	40		tet(A)	60		blaTEM-1B	39		tet(A)	47		blaTEM-1B	60		blaTEM-1B	58
blaTEM-1B	39		aph(6)-Id	52		tet(A)	35		sul2	44		tet(A)	45		tet(A)	56
dfrA1	32		sul2	36		sul2	29		aph(6)-Id	41		aadA1	36		aadA1	56
tet(A)	27		aadA1	34		aadA1	27		blaTEM-1B	40		sul2	33		sul3	35
aadA1	24		blaTEM-1B	30		dfrA1	26		dfrA1	35		aph(6)-Id	27		aadA2	35
The most prevalent five AMR genes by host
Top 5 AMR	poultry		Top 5 AMR	swine		Top 5 AMR	veal
blaTEM-1B	61		aadA1	42		tet(A)	56
sul2	45		tet(A)	40		aph(6)-Id	43
tet(A)	38		blaTEM-1B	36		sul2	40
dfrA1	35		aph(6)-Id	31		aadA1	39
aph(6)-Id	22		sul2	23		blaTEM-1B	33
